# Supplementary material for: Potential implications of rising sea level on American Horseshoe Crab (Limulus polyphemus) spawning beaches in two Florida counties
Source: PLoS One. 2025 Nov 5;20(11):e0333812. doi: 10.1371/journal.pone.0333812 (PMC12588468; doi:10.1371/journal.pone.0333812)
Supplement: S1 Data — (XLSX) [file pone.0333812.s002.xlsx]

## Sheet: Horseshoe_Crab_Survey_0
ObjectID	GlobalID	Location description	County of sighting	Date of sighting	Month	Day	Year	Time of sighting	Number of Horseshoe Crabs	Number of females	Number of males	Were the crabs mating?	Did you observe any juvenile crabs?	Did you observe any dead crabs?	Please list how many	Was it windy or calm out when you observed the horeshoe crabs?	What direction was the wind blowing	Additional comments	May we contact you if we have questions about your sighting?	CreationDate	Creator	EditDate	Editor	Gender	Sex	Position Accuracy	x	y
1156	6b7cb5eb-34ae-4984-864a-7b7392997880	Indian River immediately north of Pineda Cswy exit on US 1.	Brevard	2021-03-04 05:00:00	3	4	2021	afternoon	20			yes2	yes2	yes2		windy	East	Lots of crabs mating, some single crabs on their backs (I always flip live ones). Many times, many days of this, most recently yesterday.	yes	2021-03-05 15:11:22		2022-04-25 15:27:16	Berlynna.Heres_myfwc				-80.6607	28.2062
1157	00a1a985-686c-41f9-888a-3d40baf60e63	off of the boat ramp, next to parking lot, small sandy alcove	Brevard	2021-03-05 05:00:00	3	5	2021	afternoon	2	0	0	no2	no2	yes2		calm		Was checking the spot cause i know horseshoes frequent it, lots of molts (10+) and i estimate two dead based on lack of molting crack weight and smell. no live ones today though did not stay long, i did check every molt/body i found to get an estimate	yes	2021-03-05 18:46:13		2021-03-05 18:46:13					-80.7547	28.7326
1158	0e4eccb8-1b01-476f-83f5-8fa79a348943	Parrish Park Max Brewer Causeway	Brevard	2021-03-05 05:00:00	3	5	2021	afternoon	5			no2	no2	yes2		windy	From the northeast		no	2021-03-05 18:54:25		2022-04-25 15:27:59	Berlynna.Heres_myfwc				-80.79	28.6271
1161	05b9cd75-350f-44ae-8deb-8102d51bc208	Big Pine Key-Pine Channel	Monroe	2021-03-02 05:00:00	3	2	2021	morning	2	1	1	yes2	no2	no2		calm			yes	2021-03-07 13:37:58		2021-03-07 13:37:58					-81.376	24.678
1162	c58a456b-7062-4b01-80a8-6a6370a26c8d	Sugarloaf Shores residential. In canal in about 4 ft of water	Monroe	2021-03-05 05:00:00	3	5	2021	afternoon	2	1	1	yes2	no2	no2		windy	ENE	Mating crab pairs are see here fairly regularly	yes	2021-03-10 22:19:17		2021-03-10 22:19:17					-81.562	24.6452
1163	1ffcf27c-dcd5-4d26-88ad-607e979761be	WindMark Beach, Port Saint Joe	Gulf	2021-03-11 05:00:00	3	11	2021	morning	2	1	1	yes2	no2	no2		windy	North-ish	They came towards us in shallow water near the beach and continued to come towards us until we got out of the water and then they went back into deeper water.	yes	2021-03-11 15:35:43		2021-03-11 15:35:43					-85.4256	29.8734
1164	e14d4117-ba4f-4d86-8849-2026d3d8fa43	Long Key Island across the street from Edgewater Lodge.	Monroe	2021-03-12 05:00:00	3	12	2021	nigh	3	1	2	yes2	no2	no2		windy	South	Concrete wall surrounding the end of the bridge area	no	2021-03-12 05:25:51		2021-03-12 05:25:51					-80.8499	24.8029
1165	49e0d236-80ad-4b05-859c-7459db8b737d	Satellite Beach	Brevard	2021-03-13 05:00:00	3	13	2021	morning	2	1	1	yes2	no2	no2		calm			yes	2021-03-13 17:37:18		2021-03-13 17:37:18					-82.6131	28.608
1167	4f83bd91-8c37-4e0e-8b05-737d38c14dbc	NE intersection of Pineda Causeway & Tropical Trail.	Brevard	2021-03-13	3	13	2021	evening	50	10	20	yes2	yes2	yes2		calm		We visited at sunset, the tide was low and calm. Along the shoreline there were dozens of dead horseshoe crabs. In the shallow water we observed living crabs from juveniles to mating pairs.	yes	2021-03-14 00:57:49		2021-03-14 00:57:49					-80.6378	28.209
1168	52776be8-d179-4f98-8afb-feea2d283ffa	Along the West Bank of the Indian River Lagoon. Accessed with the Ais trail, behind the Marine Resource Council, Palm Bay, Florida.	Brevard	2021-03-11	3	11	2021	morning	6			no2	yes2	yes2		donno2			yes	2021-03-14 01:04:19		2021-03-14 01:04:19					-80.59	28.0588
1169	7ed88fe0-432e-49ce-840b-028c17646e5e	Pinellas Bike Trail, Cross Bayou	Pinellas	2021-03-15 04:00:00	3	15	2021	nigh	2	1	1	yes2	no2	no2		calm		Swimming toward incoming tide, calm weather	yes	2021-03-15 05:03:07		2021-03-15 05:03:07					-82.7632	27.8106
1170	ddc4db67-9aac-4624-8122-6c1279ce58de	Small beach, we spotted a mating pair and sadly a pair who were deceased	Collier	2021-03-14 05:00:00	3	14	2021	evening	2	1	1	yes2	no2	yes2		calm		Low tide	yes	2021-03-15 12:59:09		2021-03-15 12:59:09					-81.3601	25.8188
1171	f1f38fd7-7ed7-49b3-81e7-e7f037b61bbf	Beach at Ho Hum RV Park Carrabelle, Fla	Franklin	2021-03-15 04:00:00	3	15	2021	evening	4	2	2	yes2	no2	no2		windy		I have video of them leaving the beach into the water	yes	2021-03-15 22:06:48		2021-03-15 22:06:48					-82.6131	28.608
1172	c621131f-d3b0-4982-86ca-9f468034edca	canal on north side of Holiday Lane, Cocoa Beach	Brevard	2021-03-17 04:00:00	3	17	2021	morning	2	1	1	yes2	no2	no2		calm		canal water was very clear for a change	yes	2021-03-17 17:26:56		2021-03-17 17:26:56					-80.6147	28.3347
1173	eb6d1c52-6f04-45df-88a7-038bbb869190	cedar key beach	Levy	2021-03-18 04:00:00	3	18	2021	morning	29	12	17	yes2	no2	no2		windy	south	One female had a round white tag #3822848	yes	2021-03-18 12:28:46		2021-03-18 12:28:46					-82.6131	28.608
1174	511b4b2a-8c60-4901-8a45-800f435ed76d	Key West	Monroe	2021-03-18 04:00:00	3	18	2021	afternoon	2			yes2	no2			calm		Saw them in the canal beside our house. Known as the 9th St canal in Key West	yes	2021-03-18 20:58:55		2021-03-18 20:58:55					-82.6131	28.608
1177	1e12e6f9-20e0-44bf-80c4-3a3c8e50bb1c	Seabreeze point	Manatee	2021-03-18 04:00:00	3	18	2021	evening	70			yes2	no2	no2		windy	Toward the beach	High tide and storm coming. Some really old looking and alot of younger males. Seemed like there were not enough females	yes	2021-03-19 05:32:55		2021-03-19 05:32:55					-82.5723	27.5695
1178	c8e5f509-85f0-4bbf-8bf0-a62510bfd330	4400 st Teresa panacea fl 32358	Franklin	2021-03-18 04:00:00	3	18	2021	morning	20	10	15	yes2		yes2		calm		Hello I Have been seeing them since February 1st 2021 till now regularly on a daily basis when flipped over I have been retrieving and putting back right up into water and they swim away;)	yes	2021-03-19 12:52:05		2021-03-19 12:52:05					-84.4612	29.9265
1183	89bbc1dc-b9bf-4d80-8b27-2ce449bf6216	Lagoon end of the white trail at Sams House	Brevard	2021-03-19 04:00:00	3	19	2021	afternoon	12	5	7	yes2	no2	yes2		windy		Lots of carcasses	yes	2021-03-20 18:28:52		2021-03-20 18:28:52					-80.7288	28.4804
1184	8e70c487-f47f-470d-8f0a-e30a2a35ac42	Picnic island Park	Hillsborough	2021-03-20 04:00:00	3	20	2021	evening	1			no2	no2	donno		windy	South	Tide was starting to go out, crab was stationary	no	2021-03-21 16:16:46		2021-03-21 16:16:46					-82.5544	27.8518
1185	3afbf922-c1f9-4274-8f0a-22c8aa6733d8	Davis Island Yacht club	Hillsborough	2021-03-17 04:00:00	3	17	2021	afternoon	10	4	6	yes2	no2	no2		windy	South		yes	2021-03-22 14:20:23		2021-03-22 14:20:23					-82.4576	27.9101
1186	2ba54a8e-2bd8-4d06-8a08-b5742bb2cf74	Punta Gorda Alligator Creek main branch	Charlotte	2021-02-27 05:00:00	2	27	2021	afternoon	1			no2	no2	no2		windy			yes	2021-03-23 13:12:16		2021-03-23 13:12:16					-82.0473	26.8818
1187	0cf9c9b7-44be-4e1d-8390-5b97c6eaa003	Canal	Monroe	2021-03-23 04:00:00	3	23	2021	nigh	2	1	1	yes2	no2	no2		calm			yes	2021-03-24 02:52:20		2021-03-24 02:52:20					-81.3534	24.6847
1188	0799e449-a95c-49c6-863b-ce2f15946b8a	Along Cruikshank Trail	Brevard	2021-03-23 04:00:00	3	23	2021	morning	15			no2	no2	yes2		calm		Seemed as if all were dead. Not sure what had happened. Wondered if something ate them? Some strewn up on trail too.	yes	2021-03-25 14:38:26		2021-03-25 14:38:26					-80.7862	28.6854
1189	ddc2beed-db4c-4354-812a-bbefcd3d7fce	Kelly Park east	Brevard	2021-03-25 04:00:00	3	25	2021	afternoon	30	15	15	yes2	no2	yes2		windy	south west		yes	2021-03-25 20:20:59		2021-03-25 20:20:59					-80.6627	28.4029
1190	b2078e38-8db9-4d13-8084-639ffc34194b	High tide	Franklin	2021-03-25 04:00:00	3	25	2021	afternoon	30	10	20	yes2	no2	yes2		windy		Very high tide	no	2021-03-26 12:01:53		2021-03-26 12:01:53					-84.7231	29.8082
1191	cd0671c9-de1b-430e-8d24-7be176315be6	Indian river lagoon, south Melbourne beach. Indian landing neighborhood	Brevard	2021-03-27 04:00:00	3	27	2021	afternoon	1		1	no2	no2	no2		calm		He was swimming under our dock	no	2021-03-27 16:40:05		2021-03-27 16:40:05					-82.6131	28.608
1192	f7668860-2777-4d77-8fec-da517ccf98f9	Bald Point State Park	Franklin	2021-03-27 04:00:00	3	27	2021	afternoon	1	5	5	yes2	no2			windy	Gentle beach breeze.	As high tide came in, crabs showed up. Females burrowed while males stayed visible. Some single horseshoe crabs, but most mating.	yes	2021-03-27 18:56:34		2021-03-27 18:56:34					-84.337	29.9413
1193	6f98d0a3-1252-4fca-8916-328a0aee81bd	Lassing Park Tampa Bay	Pinellas	2021-03-27 04:00:00	3	27	2021	afternoon	9	4	5	yes2	no2	no2		calm			yes	2021-03-27 22:37:43		2021-03-27 22:37:43					-82.627	27.7521
1194	30992010-40de-4275-884d-5572221e9e97	L pond road	Brevard	2021-03-27 04:00:00	3	27	2021	evening	20			no2	no2	yes2		calm		Many, many crabs are being removed and it looks like turned over until they perish - the site is horrible!	yes	2021-03-28 11:47:41		2021-03-28 11:47:41					-80.76	28.6861
1195	19064a74-0495-45d2-8ab0-85864ef888b8	Davis Island yacht club	Hillsborough	2021-03-28 04:00:00	3	28	2021	afternoon	3	3		no2		no2		windy	SW @18		yes	2021-03-28 22:52:06		2021-03-28 22:52:06					-82.4534	27.9513
1196	241f3dca-efdb-4066-821d-3053f2b635fe	Clam Bayou Park, Boca Ciega Bay, St Petersburg	Pinellas	2021-03-22 04:00:00	3	22	2021	morning	3	2	1	no2	yes2	yes2		windy	Don't know	I have seem live ones many times at our Bermuda Bay Community Private Beach and many dead babies. The ones on Clam Bayou have been dead in the mangroves. They are usually on the park side of the mangroves.	yes	2021-03-29 03:21:14		2021-03-29 03:21:14					-82.6131	28.608
1197	6bd506b1-3717-408d-84ac-9e101adc90f2	Lakeside Park, North Palm Beach, FL	Palm Beach	2021-03-29 04:00:00	3	29	2021	morning	1			no2	no2	no2		calm		I saw a single large horseshoe crab a 3-5 feet from sand, in 1-2 feet of water	yes	2021-03-29 16:43:26		2021-03-29 16:43:26					-80.0534	26.816
1198	206b211c-56e7-46ef-8275-b3f862608f7a	Davis Island Yacht club	Hillsborough	2021-03-29 04:00:00	3	29	2021	afternoon	7	3	4	yes2	no2	no2		calm			yes	2021-03-29 20:08:04		2021-03-29 20:08:04					-82.4279	28.0565
1199	2404e7f9-bcc2-40f1-8b39-1d68074cb815	Flats	Monroe	2021-03-27 04:00:00	3	27	2021	morning	1			no2	no2	no2		windy	From the east		yes	2021-03-29 22:14:03		2021-03-29 22:14:03					-80.8903	24.7883
1200	f4ff30f2-8610-4a85-80af-c8dcefad861a	Content Keys	Monroe	2021-03-29 04:00:00	3	29	2021	afternoon	5	3	2	yes2	no2	yes2		calm		2 mating pairs and an additional dead crab	yes	2021-03-30 21:27:19		2021-03-30 21:27:19					-81.4691	24.7993
1201	72ff0084-89db-400a-8bb2-1003cf8ad956	Davis Island Yacht club	Hillsborough	2021-03-30 04:00:00	3	30	2021	afternoon	2	1	1	yes2	no2	no2		calm			yes	2021-03-30 23:08:15		2021-03-30 23:08:15					-82.4907	27.9214
1202	1af02cd4-7b62-4f5e-8719-38c56d1db22c	St. Teresa beach. North bay drive.	Franklin	2021-03-31 04:00:00	3	31	2021	afternoon	77	36	41	yes2	no2	no2		windy	Southwest	There were 41 mating pairs and some had multiple males. There were also soMe singles.	yes	2021-03-31 21:28:48		2021-03-31 21:28:48					-82.6131	28.608
1216	a07d280d-48e6-420e-86e9-879b0551b39f	Sandbar	Collier	2021-04-01 04:00:00	4	1	2021	afternoon	9	4	5	yes2	no2	no2		windy	Northwest	Observed as tide rising. 4 mating pairs, 1 individual	yes	2021-04-02 10:00:41		2021-04-02 10:00:41					-81.7151	25.9068
1219	0ac71bbd-655a-426d-8e6e-f7447169fd88	Green Key Rd, New Port Richey	Pasco	2021-03-31	3	31	2021	afternoon	90	20	70	yes2	no2	no2		calm		Concrete rubble, gravel, beach wrack, mangroves	yes	2021-04-02 13:20:22		2021-04-02 13:20:22					-82.7512	28.2551
1220	03ea22c6-24f2-42d4-8714-82dcf89f211d	Green Key Rd, New Port Richey	Pasco	2021-04-01	4	1	2021	afternoon	11	3	8	yes2	no2	no2		windy	From N	Mangroves, outgoing high tide	yes	2021-04-02 13:57:15		2021-04-02 13:57:15					-82.7512	28.2547
1221	b3878dba-3f50-4bda-8218-8f7d56cde4b7	Archer Key Kayak Trail/mangroves	Monroe	2021-04-01 04:00:00	4	1	2021	afternoon	12	6	6	yes2	no2	no2		calm		Mangrove trail, 5 mating pairs and some single males and females	yes	2021-04-02 14:27:26		2021-04-02 14:27:26					-81.8873	24.5606
1222	a76b95b3-7812-4228-8023-969ed0931c71	Coco Plum Beach, Marathon, FL	Monroe	2021-04-03 04:00:00	4	3	2021	afternoon	2			yes2	no2	no2		windy	NE	Female was very big, much larger than the male. Female had algae on her shell. They came up on the beach for several minutes and swam away still attached. It was the first time I've seen horseshoe crabs here in at least a decade.	yes	2021-04-03 19:47:11		2021-04-03 19:47:11					-81.0024	24.7292
1223	8c9e7bc7-05a3-41f8-80b1-cc736dbe17b1	Cypress Point Park	Hillsborough	2021-04-04 04:00:00	4	4	2021	evening	6	2	4	yes2	no2	yes2		calm		Two pair were mating, two smaller ones in the sand. One dead one on the beach.	no	2021-04-05 02:54:55		2021-04-05 02:54:55					-82.5463	27.9507
1224	cc5534e3-2784-4469-8c43-0e2f3c08f9cf	Ben T. Davis Beach	Hillsborough	2021-03-26 04:00:00	3	26	2021	evening	2			no2	no2	yes2		calm		Both crabs were dead.	no	2021-04-05 02:56:24		2021-04-05 02:56:24					-82.5852	27.9727
1225	46906243-730b-4e2f-83f9-c6a4f8726642	Mangrove Estuary	Monroe	2021-04-01 04:00:00	4	1	2021	morning	6	3	3	yes2	no2	no2		calm		We saw the first mating pair up in the mangrove roots, the other two pairs were in a mangrove flats about 2 feet deep	yes	2021-04-05 18:25:08		2021-04-05 18:25:08					-80.4486	25.0822
1226	864b9ec6-d975-4cfd-82cd-245ba4b9161e	sourthern tip of Fernandina - high tide washing up on shore	Nassau	2021-04-05 04:00:00	4	5	2021	morning	2	1	1	yes2	no2	no2		calm			yes	2021-04-06 13:14:41		2021-04-06 13:14:41					-81.4486	30.523
1227	90544d5a-655f-47d1-8632-dd2533701306	Merritt Island, near Triangle Island	Brevard	2021-03-29 05:00:00	3	29	2021	afternoon	30	15	15	yes2	no2			windy	Wind was out of the NE so blowing SW	Almost all out of water on sandy beach	yes	2021-04-06 13:57:54		2021-04-06 13:57:54					-80.7231	28.4532
1228	9263bd09-e3b8-4b12-857f-c29f9bc15334	Choctaw Beach	Walton	2021-04-06 05:00:00	4	6	2021	afternoon	2			no2	yes2	no2		windy	North	Two juveniles one small about 1.5” and the other about 2.5”	yes	2021-04-06 17:42:24		2021-04-06 17:42:24					-86.3288	30.4775
1229	983c74ab-ea74-497f-8f39-fcfae2d4880f	Bayshore Park, pt charlotte 3/16/21	Charlotte	2021-03-16 04:00:00	3	16	2021	afternoon	50			yes2	no2	no2		calm			yes	2021-04-06 19:51:09		2021-04-06 19:51:09					-82.0738	26.9574
1230	b6252871-9247-4e37-8400-2300f8570f9c	Gieger Beach on Gieger Key Fl	Monroe	2021-03-03 05:00:00	3	3	2021	evening	2	1	1	yes2	no2	no2		calm		low tide	yes	2021-04-07 02:01:42		2021-04-07 02:01:42					-81.6608	24.5733
1231	7bd22289-255a-4445-8233-11c9eb85c4d2	Tequesta, Florida. Western inter coastal sandbar off of waterway rd. One hour before low tide	Palm Beach	2021-04-07 04:00:00	4	7	2021	morning	2	1	1	yes2	no2	no2					yes	2021-04-07 15:54:46		2021-04-07 15:54:46					-80.0801	26.9586
1232	f6dcd1fb-647e-451f-894c-87d7d1999199	Picnic island park beach	Hillsborough	2021-04-09 04:00:00	4	9	2021	morning	1			no2	yes2	no2		calm		They were very cute and handsome	no	2021-04-09 13:03:39		2021-04-09 13:03:39					-82.5548	27.8514
1235	c69ccef4-8581-4e27-800e-87acbf3a9953	Indian river/Sykes creek	Brevard	2021-04-10	4	10	2021	afternoon	2	1	1	yes2	no2	no2		calm		I have photos of needed	yes	2021-04-10 18:33:31		2021-04-10 18:33:31					-80.7224	28.5051
1236	01fd8a72-2079-4512-8878-184992016841	Oak hill on ther intercoastal	Brevard	2021-04-10 04:00:00	4	10	2021	afternoon	2	1	1	yes2	no2	no2		windy	Southeast		no	2021-04-11 11:50:58		2021-04-11 11:50:58					-80.8473	28.8938
1237	bb1e7712-93f6-4f19-80d7-f0f05b2d66f1	Viewed from the pier at the Key West Sailing Club	Monroe	2021-04-10	4	10	2021	morning	2	1	2	yes2	no2	no2		windy	SW	Largest female I have ever seen.	yes	2021-04-11 11:58:53		2021-04-11 11:58:53					-81.7892	24.5619
1238	d274b1ae-a5d4-47df-8ed6-97b2f65297fa	St. Marks NWR	Wakulla	2021-04-11 04:00:00	4	11	2021	afternoon	2	1	1	yes2	no2	no2		calm		Hightide, just after storms, cloudy	no	2021-04-11 18:00:50		2021-04-11 18:00:50					-84.1866	30.078
1239	243eed4b-b124-4b88-8de9-8351546aefb1	Just south of Tara Cay Sound Cabal	Pinellas	2021-04-12 04:00:00	4	12	2021	afternoon	2	1	1	yes2	no2	no2		calm		High tide; mating, near mangrove show	yes	2021-04-12 23:48:11		2021-04-12 23:48:11					-82.8438	27.861
1240	63e433c5-b9ce-4f32-8969-e306ab141c97	St andrews bay panama city marina boat ramp seawall	Bay	2021-04-14 05:00:00	4	14	2021	morning	2	1	1	yes2	no2	no2		calm			yes	2021-04-14 15:33:54		2021-04-14 15:33:54					-85.6627	30.151
1243	eb1f66ba-7e56-4f87-8df5-e431fbf6a0a4	Cedar Key, Florida on the artificial beach between cedar cove and dock road	Levy	2021-04-14 04:00:00	4	14	2021	afternoon	2	1	1	yes2	no2	no2		windy	East	79’ with a breeze. Sunny day	yes	2021-04-14 18:30:43		2021-04-14 18:30:43					-83.0366	29.1356
1244	e4357d2e-e1bf-4c7b-8e83-76f1374b3756	Cedar key beach between condos and dock street. In front of the plyground	Levy	2021-04-14 04:00:00	4	14	2021	afternoon	6	3	3	yes2	yes2	no2		windy	East	Kids dug out some eggs and saw small horseshoe crabs in there as well. Various ages	yes	2021-04-14 22:42:52		2021-04-14 22:42:52					-83.0294	29.137
1245	dae12007-8e27-416f-8603-bd073f07e350	Bald Point State park	Franklin	2021-04-14 04:00:00	4	14	2021	afternoon	100			yes2	no2	no2		windy	Onshore	Lots of active mating. 3 tagged crabs were seen, but we were unable to catch them to read the numbers.	yes	2021-04-15 02:14:21		2021-04-15 02:14:21					-84.338	29.943
1246	b12397ff-0b6d-4059-89c7-5bbfd982ac08	Robert Rees Memorial Park	Pasco	2021-04-16 04:00:00	4	16	2021	afternoon	2	1		yes2	no2	no2		windy	NE		no	2021-04-16 21:44:21		2021-04-16 21:44:21					-82.7576	28.2542
1247	c756c020-2163-4e07-8c8f-7b76b1574f9c	North end of big pine key, fl	Monroe	2021-04-16	4	16	2021	afternoon	2	1	1	yes2	no2	no2		calm		Rising tide, calm water area near mangroves	no	2021-04-17 01:35:40		2021-04-17 01:35:40					-81.4002	24.7332
1248	f2766458-b10f-4153-83fe-4a5c86839822	Long Key State Park	Monroe	2021-04-13 05:00:00	4	13	2021	morning	3	1	2	yes2	yes2	no2		windy	North	High tide, along shore in sea grass. I have photos.	yes	2021-04-17 04:17:26		2021-04-17 04:17:26					-82.6131	28.608
1254	ac40e358-876c-4d5c-86d7-4d4c5019c323	Across from paradise island	Manatee	2021-04-17 04:00:00	4	17	2021	afternoon	40	4	35	yes2	no2	no2		windy	Out of west		yes	2021-04-18 11:08:45		2021-04-18 11:08:45					-82.6089	27.5809
1255	471e8a18-5635-4700-8caf-b49717e96df3	robert reese park	Pasco	2021-04-18 04:00:00	4	18	2021	afternoon	2	1	1	yes2	no2	no2		windy			no	2021-04-18 20:26:37		2021-04-18 20:26:37					-82.756	28.2526
1257	ca01a2ba-6e2e-488c-8956-f11361625024	Snake pass north of Christmas Pass at Weedon Island	Pinellas	2021-04-16 04:00:00	4	16	2021	evening	2	1	1	yes2	no2	no2		calm		crabs mating	yes	2021-04-18 22:37:27		2021-04-18 22:37:27					-82.5937	27.8413
1258	1cd4e7cd-a6a9-4a75-89c1-bb479267e85a	Scenic view pull-off northbound on I-275, between second bridge and third bridge after Sunshine Skyway	Pinellas	2021-04-17 04:00:00	4	17	2021	afternoon	8	4	4	yes2	no2	yes2		windy	Southwest		yes	2021-04-19 15:59:58		2021-04-19 15:59:58					-82.6774	27.6793
1259	a7fd0900-3265-4c9e-8728-ca2c96a11646	Marco Island, Tiger Tail Beach, backwater channel that runs in front of the beach homes.	Collier	2021-04-17 04:00:00	4	17	2021	afternoon	4	2	2	yes2	no2	no2		calm		Incoming tide. Along the side of the beach almost out of the water. Sandy bottom no vegetation around. Both sets were mating.	no	2021-04-20 21:50:36		2021-04-20 21:50:36					-81.7506	25.9576
1262	d15d9766-4035-41f8-86fc-5e2fea0ad259	Canal	Monroe	2021-04-21 04:00:00	4	21	2021	nigh	2		2	no2	no2	no2		calm		Low tide	yes	2021-04-22 01:34:23		2021-04-22 01:34:23					-81.3571	24.6935
1263	1d259df0-e7c4-4c70-8368-10932fc4d6f6	small sandy beach east of CR 515 in between rock revetments along shoreline	Brevard	2021-04-22 04:00:00	4	22	2021	morning	300	170	130	yes2	no2	yes2		windy	N	Crabs crowding into small sandy shoreline areas between rock revetments. These areas are typically submerged for about 6-8 months of the year	yes	2021-04-24 01:00:24		2021-04-24 01:00:24					-80.7525	28.4239
1264	98b89dc4-e880-4061-8197-36435b4d2dc4	Big Pine Key	Monroe	2021-04-25 04:00:00	4	25	2021	nigh	1		1	no2		no2		calm		Slack tide	yes	2021-04-26 02:14:32		2021-04-26 02:14:32					-81.3533	24.6876
1265	9ab9dc7c-54ee-4194-83b4-ea0d474178c5	Merritt Island National Wildlife Refuge	Brevard	2021-04-24 04:00:00	4	24	2021	afternoon	120	60	60	yes2	no2	yes2		windy	SSW	The crabs were in two small sandy areas between areas of riprap. Stilts, lesser yellow legs, and sanderlings appeared to be feeding on the eggs.	yes	2021-04-26 12:42:13		2021-04-26 12:42:13					-80.7287	28.608
1266	2ac4ef9f-af42-49fc-8772-189bec53456a	SR 528 @ Banana River, east shore, south side	Brevard	2021-04-26 04:00:00	4	26	2021	morning	3	1	2	yes2	no2	yes2		windy	SE	wind 2m/s from SE, air 26.5c, water 24.5 c	yes	2021-04-26 15:18:46		2021-04-26 15:18:46					-80.6236	28.4032
1267	3eeca402-cb7f-424b-8c38-b66a1ac862b1	Pine Channel Estates, Big Pine Key	Monroe	2021-04-26 04:00:00	4	26	2021	afternoon	1	1		no2	no2	yes2		calm		Very large crab dead floating in the canal	yes	2021-04-26 19:39:58		2021-04-26 19:39:58					-81.3718	24.6747
1268	ed1540f7-2118-4316-8447-6a01a4767ac2	Curry Hammock State Park	Monroe	2021-04-26 04:00:00	4	26	2021	afternoon	2	1	1	yes2	no2	no2		calm		Low tide	yes	2021-04-27 01:08:34		2021-04-27 01:08:34					-80.9859	24.7371
1269	16ec16df-c792-4503-8949-6d50c88b7cec	North shore of NASA Parkway (Causeway) east of Indian River Bridge, Kennedy Space Center	Brevard	2021-04-22 04:00:00	4	22	2021	afternoon	2000	1200	800	yes2	no2	yes2		windy	NNE	Eroded causeway, sandy(with some rock and shell), unvegetated shoreline	yes	2021-04-27 02:14:36		2021-04-27 02:14:36					-80.7435	28.5271
1270	186413bc-17e1-4746-8e97-e6b6e5db2c31	SR 528 @ Banana River, east end, south side	Brevard	2021-04-27 04:00:00	4	27	2021	morning	4	2	2	yes2	no2	no2		windy	SE	wind 2,9 m/s from SE, air temp 23.3 c, water temp 23.9 c	yes	2021-04-27 14:06:49		2021-04-27 14:06:49					-80.6349	28.4046
1271	c203afe0-c47a-4310-8c9a-3db51d21b60b	Bunche Beach	Lee	2021-04-27 04:00:00	4	27	2021	morning	12	6	6	yes2	no2	no2		windy	South east		yes	2021-04-27 18:02:33		2021-04-27 18:02:33					-81.9733	26.4779
1272	859b6e39-0a65-46d9-8215-5ad4b58a979d	Brevard County, SR 528, Banana River, East Shore, south side	Brevard	2021-04-28 04:00:00	4	28	2021	morning	5	1	4	yes2	no2	yes2		windy	SE	4m, 1f, 1 mating pair, Air temp 26.7c, air speed 3.5 m/s from SE, water temp 24.2 c	yes	2021-04-28 14:36:47		2021-04-28 14:36:47					-80.6354	28.405
1273	e725255a-2743-4745-8164-ea64e52bb8ff	Beach at. North end kf hickory kalamd	Lee	2021-04-28 04:00:00	4	28	2021	afternoon	2	1	1	yes2	no2	no2		calm		The male was attached to the female in 4” of water. The female was driving into the sand.	yes	2021-04-28 21:57:47		2021-04-28 21:57:47					-81.862	26.3647
1274	390f55e1-f3ff-4579-8ea2-2a35f9d5d6b5	Content Keys	Monroe	2021-04-25 04:00:00	4	25	2021	afternoon	2	1	1	yes2	no2	no2		windy			yes	2021-04-29 22:38:12		2021-04-29 22:38:12					-81.4683	24.7978
1275	1569a76f-45ba-4f83-8877-85d11fd3b7c4	NAPLES	Collier	2021-04-28 04:00:00	4	28	2021	afternoon	54	24	30	yes2	no2	no2		calm		Hight tide. Crabs mating deeper in the water then I'm used to seeing.	yes	2021-04-30 17:15:04		2021-04-30 17:15:04					-81.7177	25.9051
1276	f870880c-ac24-435e-8376-3d4e6e05b462	Caxambas pass Western Shoal	Collier	2021-04-28 04:00:00	4	28	2021	afternoon	2	1	1	yes2	no2	no2		calm			yes	2021-04-30 17:16:59		2021-04-30 17:16:59					-81.7191	25.903
1277	d0687ed8-ba10-4bb3-8cc2-4824d9ede816	Dunedin Causewau	Pinellas	2021-04-30 04:00:00	4	30	2021	afternoon	2	1	2	yes2	no2	no2		calm			yes	2021-04-30 19:48:46		2021-04-30 19:48:46					-82.7921	28.051
1278	b100e35d-b867-44a6-8986-2ee92eabd2ac	St Marks NWR	Wakulla	2021-05-01 04:00:00	5	1	2021	afternoon	2	1	1	yes2	no2	yes2		windy		Tide rising, nearly high. Crabs having difficulty navigating the coastal grasses, not much open sandy shore present	yes	2021-05-02 00:04:35		2021-05-02 00:04:35					-84.2739	30.0876
1279	11fb2082-f033-4b0e-8a80-dab6c890e504	Outback Key	Pinellas	2021-05-01 04:00:00	5	1	2021	afternoon	2	1	1	yes2	no2	no2		calm			yes	2021-05-02 00:16:29		2021-05-02 00:16:29					-82.7428	27.6385
1280	19795d61-c822-4187-8d37-192e79132ecf	Big Pine Key	Monroe	2021-04-29 04:00:00	4	29	2021	evening	1	1		no2	yes2	yes2		calm		One dead baby crab	yes	2021-05-02 02:18:27		2021-05-02 02:18:27					-81.376	24.678
1281	36c3350a-9dc0-49fc-89b0-2b03aea3eb8b	Big Pine Key, Pine Channel bay	Monroe	2021-05-01 04:00:00	5	1	2021	evening	1			no2	yes2	no2		calm		One small baby crab-did not turn it over to observe the sex	yes	2021-05-02 02:20:07		2021-05-02 02:20:07					-81.3753	24.6754
1285	58221daa-febe-40ab-8fbe-8d923960fd50	Shell key	Pinellas	2021-05-02 04:00:00	5	2	2021	afternoon	10	4	6	yes2	no2	no2		windy	From the south	Near high tide. Several groups of 2 mating. One group of 3. A few single crabs	no	2021-05-03 02:00:20		2021-05-03 02:00:20					-82.7372	27.672
1286	f88aa40d-e1b0-43e4-8e8b-d80fadf8a9c1	Bald Point, FL - about half way between the parking lots	Franklin	2021-04-29 04:00:00	4	29	2021	afternoon	100	30	70	yes2	no2	no2		calm		We saw the following tagged crabs: 381805 (appeared to be a mating male); 380798 (approaching satellites); 380586; 380842 (satellite); 381822	yes	2021-05-03 17:35:14		2021-05-03 17:35:14					-84.3413	29.9678
1287	d397807f-9329-48f0-8e74-f53d282cacca	Robert k rees	Pasco	2021-05-03 04:00:00	5	3	2021	afternoon	2	1	1	yes2	no2	no2		windy	North		no	2021-05-03 19:02:11		2021-05-03 19:02:11					-82.8235	28.2361
1288	38e2bef4-64b2-438f-8edf-82c5fa8b0f41	Behind the Breakers on Okaloosa Island	Okaloosa	2021-04-30 05:00:00	4	30	2021	nigh	1	1		no2		no2		calm		Negative low tide. Crab appeared to be stranded on sandbar. I thought it was a turtle. It was large. I did pick it up and have a picture of the bottom. I placed back into the water. It swam out in the break in the sandbar.	yes	2021-05-03 19:49:44		2021-05-03 19:49:44					-86.301	30.378
1289	6ddc3964-7930-49e9-88c4-ab00b3aabd75	St, Joseph Sound	Pinellas	2021-04-30 04:00:00	4	30	2021	afternoon	12	3	9	yes2	no2	no2		windy	SW		no	2021-05-05 18:25:37		2021-05-05 18:25:37					-82.7827	28.0532
1290	a60d2a3d-ab05-4579-8543-0a7e438ac6e3	Fort Myers, FL, BUNCHE BEACH (east of sand entrance)	Lee	2021-05-04 04:00:00	5	4	2021	afternoon	1				no2	yes2		windy	from off shore (i.e., SW I think)	Only one, large dead crab - it was not a molt!! Up on the sand. Strong incoming tides.	yes	2021-05-05 19:12:03		2021-05-05 19:12:03					-81.9675	26.4769
1291	07567bf1-1354-451e-82fb-130d2cdf835a	Hudson Beach, Hudson	Pasco	2021-04-17 04:00:00	4	17	2021	afternoon	2	1	1	yes2	no2	no2		windy	North		no	2021-05-09 17:11:22		2021-05-09 17:11:22					-82.6131	28.608
1292	d62235b9-df8c-4a94-8489-d8d255a7e893	In canal somewhat against our sea wall in water	Monroe	2021-04-29 04:00:00	4	29	2021	afternoon	1			no2	no2	no2		donno2			yes	2021-05-10 20:35:00		2021-05-10 20:35:00					-81.3573	24.697
1293	ef1d21a1-5c1a-470b-8afa-006281d90184	Content keys	Monroe	2021-05-10 04:00:00	5	10	2021	afternoon	2	1	1	yes2	no2	no2		calm		Crabs were in less than 1 ft deep clear water, all sand bottom. Close to shore of content keys. They were attached and moving actively throughout the area of shallow water.	yes	2021-05-11 01:08:45		2021-05-11 01:08:45					-81.4982	24.7913
1296	5c619465-8d03-48e5-8a46-4539e87f9b17	Punta Gorda	Charlotte	2021-05-11 04:00:00	5	11	2021	morning	1		1		no2	no2		calm			yes	2021-05-11 16:13:06		2021-05-11 16:13:06					-82.0351	26.9473
1297	11f603b0-9825-4dc3-8b5e-bfa5a11624c4	Lassing Park	Pinellas	2021-05-14 04:00:00	5	14	2021	afternoon	2	1	1	yes2	no2	no2		calm		They were In shallow water	yes	2021-05-14 18:51:11		2021-05-14 18:51:11					-82.6272	27.7485
1298	96c02739-1010-4965-8d1d-7057d590b8d1	Lil shark Beach Cedar Keys FL	Levy	2021-05-14 04:00:00	5	14	2021	afternoon	2	1	1	yes2	no2	no2		calm			yes	2021-05-15 04:02:01		2021-05-15 04:02:01					-82.6131	28.608
1299	6592bf38-b0f5-440e-885c-9c60de85d648	Apollo Beach- Mangroves outside of Mirabay exit into Tampa Bay	Hillsborough	2021-05-16 04:00:00	5	16	2021	afternoon	3	1	2	no2	no2	no2		calm		Shallow mangrove area, the crabs were well protected in mangroves	yes	2021-05-17 14:16:49		2021-05-17 14:16:49					-82.6131	28.608
1300	2ad9ada5-36d5-4f3e-8740-1176c2744ea7	Beach along the beginning of the West Gator Creek dike road	Brevard	2021-05-09 04:00:00	5	9	2021	evening	323	135	188	yes2	no2	yes2		windy	From the SSE 170 degrees	The Gator Creek Beach was the only section of the Parrish Park South survey site where the crabs were spawning. The beach along the south side of the Titusville Causeway itself is almost gone.	yes	2021-05-20 21:33:10		2021-05-20 21:33:10					-80.7868	28.6275
1301	171c44a5-5461-4be8-8374-4a1e9b2b7c98	Cove Area and West Gator Creek Beach in the Parrish Park South survey site	Brevard	2021-05-03 04:00:00	5	3	2021	evening	491	180	241	yes2	no2	yes2		windy	From the south 180 degrees	I had a re-sight crab Tag# 462153 7:37pm; Alive; Pair; Female. Catfish were aggressively swarming the crab pairs as they approached the beach.	yes	2021-05-20 21:42:01		2021-05-20 21:42:01					-80.7873	28.6276
1302	506c35bf-5672-4715-89c5-425f29baecac	Morgan Bay	Collier	2021-05-24 04:00:00	5	24	2021	morning	2	1	1	yes2	no2	no2		calm		I have a photo if needed	yes	2021-05-24 20:54:22		2021-05-24 20:54:22					-81.6856	25.8514
1303	02cef29f-902b-475a-8b55-ea732569dce2	Anclote Key Island	Pinellas	2021-05-25 04:00:00	5	25	2021	morning	1					yes2		windy			no	2021-05-25 12:13:32		2021-05-25 12:13:32					-82.6131	28.608
1304	e14ef692-e37e-44d0-8cbc-6e59ff8a2fba	Natural portion of beach at surf	Collier	2021-05-30 04:00:00	5	30	2021	morning	2	1	1	no2	no2	no2		calm			yes	2021-05-30 10:12:28		2021-05-30 10:12:28					-81.738	25.9711
1305	94d9c91b-dc5e-4c68-8fc4-ee4e4be065f0	Somewhere in Islamorada, Florida	Monroe	2021-05-31 04:00:00	5	31	2021	afternoon	2	1	1	yes2	no2	no2		windy	East	Please, send Email to raul@accessgard.com, and would be happy to send you some pictures, and a video.	yes	2021-06-01 11:27:31		2021-06-01 11:27:31					-80.6598	24.8979
1306	655475c7-7a6d-48a8-8df4-bae20ebea8fe	Indian River, horseshoe crab island	Indian River	2021-06-01 04:00:00	6	1	2021	afternoon	10	6	4	yes2	no2	yes2		windy	Northwest?!	A lot mating on the sand barge, saw a female bury itself along the sand bar.	no	2021-06-01 17:23:24		2021-06-01 17:23:24					-80.8027	28.6209
1307	d8acb3d7-cc1d-4c74-87b4-23a6401d0497	Ocean City, MD	Bay	2021-06-03 04:00:00	6	3	2021	afternoon	30	10	20	yes2	donno	no2		windy	N		yes	2021-06-03 20:20:39		2021-06-03 20:20:39					-75.0754	38.367
1308	e83b2aab-c969-4c20-8d49-37fb356e374d	19902 Gulf Blvd, Indian Shores. North of 199th beach access	Pinellas	2021-06-05 04:00:00	6	5	2021	morning	1	1	0	no2	no2	no2		calm		It was washed ashore on its back. I was able to flip her over and she crawled back to the water.	yes	2021-06-05 12:11:09		2021-06-05 12:11:09					-82.8497	27.8637
1311	f65d8bff-9445-42de-84c0-4f1ce3f277e5	Milford	Bay	2021-06-06 04:00:00	6	6	2021	nigh	20	8	11	yes2	no2	yes2		calm		We saw them when the tides were rolling back, there was lots of them on their backs so we flipped them over. This was around midnight.	no	2021-06-07 15:53:07		2021-06-07 15:53:07					-73.0077	41.2133
1312	7aefc70a-c8de-4c76-8f0d-82ccce94c112	Tarpon basin	Monroe	2021-05-28 04:00:00	5	28	2021	afternoon	4	2	2	yes2	yes2	yes2		calm			yes	2021-06-07 19:40:14		2021-06-07 19:40:14					-82.6131	28.608
1313	22247086-4f83-4ac5-81a4-7549fce5eaa0	Clearwater	Pinellas	2021-06-08 04:00:00	6	8	2021	morning	1	1	0	no2	no2	yes2		calm			yes	2021-06-08 10:35:33		2021-06-08 10:35:33					-82.6131	28.608
1314	4a5738a3-df96-4724-8395-4e6cf4027710	Villas, NJ on the delaware bay	Bay	2021-06-07 04:00:00	6	7	2021	evening	300			yes2	no2	yes2		windy	easterly		yes	2021-06-08 12:32:47		2021-06-08 12:32:47					-74.9456	39.0222
1315	e1c2216d-03dd-4e18-8594-3c54cf7c4ccb	Shell Key	Pinellas	2021-05-31 04:00:00	5	31	2021	afternoon	5			yes2	no2	no2		windy			yes	2021-06-08 12:54:44		2021-06-08 12:54:44					-82.7365	28.1384
1316	c00421fe-27bd-4e57-84ce-e008b17f8b8f	Clearwater	Pinellas	2021-06-08 04:00:00	6	8	2021	morning	1	1	0	no2	no2	no2		calm		Lots of sea grass	yes	2021-06-08 14:48:24		2021-06-08 14:48:24					-82.8344	27.9478
1317	dcb45b4f-94f7-418d-8cd4-a5f1ccfb3f7d	1390 Gulf Blvd, Clearwater	Pinellas	2021-06-08 04:00:00	6	8	2021	morning	1	1	0	no2	no2	yes2		calm		A lot of seagrass was being washed ashore	yes	2021-06-08 14:54:27		2021-06-08 14:54:27					-82.8359	27.9477
1318	976256c0-7a76-4eba-888e-894bd09bffc4	In the estuary just north of Tigertail Beach, Marco Island, FL	Collier	2021-06-09 04:00:00	6	9	2021	morning	3	1	2	yes2	no2	no2		calm		Rising tide, with high tide around 12:46PM.	yes	2021-06-09 21:06:38		2021-06-09 21:06:38					-81.7514	25.9595
1319	cfb7d41e-36c7-4ffc-88b0-e6eca4e82757	Calades	Pinellas	2021-06-13 04:00:00	6	13	2021	morning	6	2	2	yes2	no2	yes2		windy	Blowing East southeast	High tide Just as I was about to submit the form saying we found for two more showed up	yes	2021-06-13 17:25:27		2021-06-13 17:25:27					-82.815	28.0505
1320	75cca2f7-fffa-470a-8767-2b499ccd2ecb	Clearwater Beach	Pinellas	2021-06-14 04:00:00	6	14	2021	morning	1	1	0	no2	no2	yes2		windy		Found deceased at high tide line	yes	2021-06-14 10:29:18		2021-06-14 10:29:18					-82.8279	27.9921
1321	733efa2a-1bcb-46d2-8b53-c36ae00ee5ee	Clearwater beach	Pinellas	2021-06-14 04:00:00	6	14	2021	morning	1	1		no2	no2	yes2		windy		Found deceased at high tide line	yes	2021-06-14 10:33:43		2021-06-14 10:33:43					-82.828	27.9929
1328	d4f82d44-7135-4403-866d-1b9582d0ae8e	Clearwater Beach	Pinellas	2021-06-15 04:00:00	6	15	2021	morning	1	0	1	no2	no2	yes2		windy	South		no	2021-06-15 15:49:29		2021-06-15 15:49:29					-82.6131	28.608
1329	e839996f-259e-47d7-8b67-c2b81d1bd3ce	north Clearwater beach	Pinellas	2021-06-16 04:00:00	6	16	2021	morning	1	1	0	no2	no2	yes2		windy	North	Lora of dead fish around the area	yes	2021-06-16 10:57:39		2021-06-16 10:57:39					-82.6131	28.608
1330	6aa653da-bcc4-40f9-8ee8-2cb1a6a25329	Stock island Marina	Monroe	2021-06-11 05:00:00	6	11	2021	afternoon	1					no2		calm		Walking up and down the side of the peer. Took a picture too :)	yes	2021-06-17 15:51:05		2021-06-17 15:51:05					-81.7383	24.5645
1331	a51b3f9e-fa41-43c2-8518-3f0f60e43e86	Clearwater Beach; in front of 724 Eldorado Ave; 27.99048, -82.82871	Pinellas	2021-06-18 04:00:00	6	18	2021	morning	1			no2	no2	yes2		calm		The horseshoe crab was deceased near the waterline. May be due to red tide	yes	2021-06-18 16:05:13		2021-06-18 16:05:13					-82.6131	28.608
1332	f80e69ed-8978-4c29-84d2-782fe8a6f7c5	Clearwater Beach; 1054 Eldorado Ave; 28.00411, -82.82845	Pinellas	2021-06-18 04:00:00	6	18	2021	morning	1			no2	no2	yes2		calm		Deceased horseshoe crab was found near the waterline. Could be due to red tide event	yes	2021-06-18 16:09:26		2021-06-18 16:09:26					-82.6131	28.608
1333	67c61423-7917-4a25-878d-3e3f5f7ae8d3	Clearwater; 848 Eldorado Ave; 27.995743, -82.828691	Pinellas	2021-06-18 04:00:00	6	18	2021	morning	1			no2	no2	yes2		calm		The deceased horseshoe crab was at the waterline and had been run over by a vehicle. Death could be due to this or to the red tide event	yes	2021-06-18 16:12:20		2021-06-18 16:12:20					-82.6131	28.608
1334	aec6ce49-6115-4a11-84b8-22d20bc74846	Clearwater; North of 1198 Mandalay Pt; 28.0186, -82.8267	Pinellas	2021-06-18 04:00:00	6	18	2021	morning	1			no2	no2	yes2		calm		Deceased crab was near the waterline, could be due to red tide	yes	2021-06-18 16:14:08		2021-06-18 16:14:08					-82.6131	28.608
1335	04e68a99-d7d6-41f8-8067-924806c55468	Redington beach	Pinellas	2021-06-19 04:00:00	6	19	2021	morning	1			no2	no2			windy			yes	2021-06-19 12:32:58		2021-06-19 12:32:58					-82.6161	28.6106
1336	de4efcfe-8b31-4127-80be-0f620e1546d1	Clearwater Beach	Pinellas	2021-06-22 04:00:00	6	22	2021	morning	1			no2	no2	yes2		windy	NorthEast	We have red tide in our area	yes	2021-06-22 15:25:51		2021-06-22 15:25:51					-82.83	27.979
1337	bae0de6b-368b-40ff-87cd-54e7e297cc3d	Clearwater Beach	Pinellas	2021-06-22 04:00:00	6	22	2021	morning	1			no2	no2	yes2		windy	NE	Red tide in area	yes	2021-06-22 15:29:40		2021-06-22 15:29:40					-82.8286	28.0041
1338	a5f9719d-bd1e-4270-857a-4570a2f46a43	Clearwater Beach	Pinellas	2021-06-22 04:00:00	6	22	2021	morning	1			no2	no2	yes2		windy		Red tide in area	yes	2021-06-22 15:31:57		2021-06-22 15:31:57					-82.8286	28.0057
1339	b0bd2cf5-8ecd-4ca9-847d-92a4128afab1	Clearwater Beach	Pinellas	2021-06-22 04:00:00	6	22	2021	morning	1			no2	no2	yes2		windy		Red tide in area	yes	2021-06-22 15:37:11		2021-06-22 15:37:11					-82.8271	28.0172
1340	07d1625d-7b1f-414d-8865-612970b51dad	Caladesi	Pinellas	2021-06-22 04:00:00	6	22	2021	morning	1			no2	no2	yes2		windy		Red tide in area	yes	2021-06-22 15:45:13		2021-06-22 15:45:13					-82.8269	28.0184
1341	fddd365d-6280-4e1e-8131-63da9fbd34db	Clearwater Beach	Pinellas	2021-06-23 04:00:00	6	23	2021	morning	1	0	1	no2	no2	yes2		calm			yes	2021-06-23 11:25:53		2021-06-23 11:25:53					-82.6131	28.608
1342	49b3c18b-c0de-4035-8f92-60d383c51c78	Clearwater Beach	Pinellas	2021-06-23 04:00:00	6	23	2021	morning	1	1	0	no2	no2	yes2		calm			no	2021-06-23 11:45:31		2021-06-23 11:45:31					-82.6131	28.608
1343	b347af47-0a30-4ec7-8b86-301f17982021	Clearwater Beach	Pinellas	2021-06-23 04:00:00	6	23	2021	morning	1	1	0	no2	no2			calm			no	2021-06-23 11:54:31		2021-06-23 11:54:31					-82.6131	28.608
1344	720caf26-81ca-444c-836c-1f70e329665f	Belleair Shore	Pinellas	2021-06-23 04:00:00	6	23	2021	morning	1	1	0	no2	no2	yes2		windy	East	Very large. Was lethargic and died when within a min of getting to it. Tried to return it to the water but died before we could	yes	2021-06-23 12:17:41		2021-06-23 12:17:41					-82.6131	28.608
1345	fdd10e06-c36e-4807-8448-d91804b67720	Grandy Bridge beach access, north side, before you get on the bridge heading to Tampa. Where the concrete is stacked up to form the break. My photo class was there last night and we saw hundreds of babies while the tide was going out. We were there 6-8pm.	Pinellas	2021-06-23 04:00:00	6	23	2021	evening	200			no2	yes2	no2		calm		babies everywhere! no adults, just hundreds of them - most were less than 2inches, many were tiny. I have video and photos.	yes	2021-06-24 12:02:27		2021-06-24 12:02:27					-82.5923	27.8776
1346	1aa42bc3-cb95-469b-8e80-d8f4acc97d2f	By the waterline, south end North Clearwater near the jetty	Pinellas	2021-06-24 04:00:00	6	24	2021	morning	1			no2	no2			calm		No apparent sign of death	yes	2021-06-24 13:36:40		2021-06-24 13:36:40					-82.831	27.9713
1347	1f11eb6c-423a-4803-80ba-4cd6ab943f67	27.982370,-82.829644	Pinellas	2021-06-24 04:00:00	6	24	2021	morning	1			no2	no2	yes2		calm		500 Mandalay Ave. looks to have died from natural causes.	yes	2021-06-24 13:37:13		2021-06-24 13:37:13					-82.6131	28.608
1348	1709d5fe-25f5-41ae-8000-c01901be4688	Mangroves at end of Big Pine Key	Monroe	2021-06-24 04:00:00	6	24	2021	afternoon	5	1	4	yes2	no2	no2		calm		One mating pair, 3 small males, calm water at high tide near mangroves	yes	2021-06-24 21:52:44		2021-06-24 21:52:44					-81.4011	24.7292
1349	fda84d5f-9f51-40e2-83d3-e102f3ab3f1e	Spawning of Horshoe Crabs..... Hundreds and hundreds	Bay	2021-06-24 04:00:00	6	24	2021	evening	1000			yes2	no2	yes2		windy	West		yes	2021-06-25 01:10:43		2021-06-25 01:10:43					-74.8908	39.1076
1350	991f80c2-8231-4c4f-82de-cf53548df4c8	Small beach at the end of Main Street south of Wells Fargo Bank in downtown Titusville	Brevard	2021-05-18 04:00:00	5	18	2021	evening	91	34	57	yes2	no2	yes2		windy	From SSE 135 degrees	The beach got covered with leaves and crabs couldn't get to sand. We cleaned the beach and crabs spawned as soon as the wind started blowing. It was like they were waiting for their beach to reappear.	yes	2021-06-25 20:28:55		2021-06-25 20:28:55					-80.8053	28.6124
1351	2747f43c-e1df-4e99-825c-12a9bef1279a	Small beach at the end of Main Street south of Wells Fargo Bank in downtown Titusville	Brevard	2021-05-19 04:00:00	5	19	2021	evening	72	22	50	yes2	no2	yes2		windy	From the SSE 135 degrees		yes	2021-06-25 20:33:01		2021-06-25 20:33:01					-80.8054	28.6124
1352	34b4efe1-eb72-4f44-878c-ccd0579f4816	Small beach at the end of Main Street south of Wells Fargo Bank in downtown Titusville	Brevard	2021-05-20 04:00:00	5	20	2021	evening	93	32	61	yes2	no2	yes2		windy	From SSE 135 degrees		yes	2021-06-25 20:35:27		2021-06-25 20:35:27					-80.8054	28.6124
1353	28237bb3-3b66-49dc-8dae-329d58bf787c	Sandy beach next to the start of the West Gator Creek dike road at MINWR at SE corner of Titusville Causeway	Brevard	2021-06-20 04:00:00	6	20	2021	afternoon	64	30	34	yes2	no2	yes2		windy	Wind was from WSW 240 degrees	I just happened to be riding Mom around Gator Creek dike and was surprised to see these crabs. While I was counting them the wind stopped blowing and they stopped spawning and left the beach.	yes	2021-06-25 20:43:03		2021-06-25 20:43:03					-80.7866	28.6274
1354	92878c46-5894-4853-88d1-cc47450257bf	Sand key park	Pinellas	2021-06-26 04:00:00	6	26	2021	morning	1	1	0	no2	no2	yes2		calm			yes	2021-06-26 10:11:36		2021-06-26 10:11:36					-82.8281	27.9597
1355	8aae7f4d-9e0e-45e5-8479-8527c05b4a68	9 Cambria St., Clearwater	Pinellas	2021-06-26 04:00:00	6	26	2021	morning	1	1	0	no2	no2	yes2		calm		Dead on beach	yes	2021-06-26 10:27:22		2021-06-26 10:27:22					-82.6131	28.608
1356	61b101b0-2173-42c3-824c-5ed427ec2eb1	Redington Beach	Pinellas	2021-06-26 04:00:00	6	26	2021	morning	1	0	1	no2	no2	no2		calm			yes	2021-06-26 13:53:04		2021-06-26 13:53:04					-82.817	27.8112
1357	e40b37b3-0dd2-4b1a-8eeb-2eccf148bf80	Bald point state park beach area	Franklin	2021-06-25 04:00:00	6	25	2021	afternoon	15	3	12	yes2	no2	yes2		calm		The waves were not large but were aggressive	yes	2021-06-26 22:03:05		2021-06-26 22:03:05					-84.3473	29.895
1358	da58e749-9832-43d5-841e-e2c8d78d2d0d	Pine Island off Merritt Island	Brevard	2021-06-26 04:00:00	6	26	2021	afternoon	2		2	no2	no2	no2		windy	Northwest		no	2021-06-26 23:53:01		2021-06-26 23:53:01					-80.6968	28.3237
1359	3201df26-4b7e-493c-82c3-5e0d1780a376	Natural area on Hideaway beach at shoreline	Collier	2021-06-27 04:00:00	6	27	2021	nigh	2	1	1	yes2	no2	no2		calm		Female has attached male but she was cruising around	yes	2021-06-27 09:51:25		2021-06-27 09:51:25					-81.7352	25.9735
1360	3b8f9b7e-8695-4cdd-8b55-1a7bea3d59fe	End of hideaway beach	Collier	2021-06-27 04:00:00	6	27	2021	nigh	2	1	1	yes2	no2	no2		calm			yes	2021-06-27 09:59:59		2021-06-27 09:59:59					-81.7351	25.9733
1361	2a54a528-3774-4218-897f-b6155c13e00e	Belleair Shore	Pinellas	2021-06-27 04:00:00	6	27	2021	morning	1	1	0	no2	no2	yes2		calm			no	2021-06-27 13:11:56		2021-06-27 13:11:56					-82.6131	28.608
1362	b8138af2-ff36-491c-800f-61464d58dda4	Robert k rees memorial park	Pasco	2021-06-27 04:00:00	6	27	2021	afternoon	2	1	2	yes2	no2	no2		calm			no	2021-06-27 18:38:58		2021-06-27 18:38:58					-82.6131	28.608
1363	f32e5a8f-52e8-4220-8da2-4c1e4a7d1749	Small beach access along wall to the left of the pier behind the pool.	Monroe	2021-06-27 04:00:00	6	27	2021	afternoon	2	1	1	yes2	donno	no2		calm		A lot of people have access to this area that may disturb them: water was calm, the pair was connected and going up and down the wall in the sand.	yes	2021-06-27 21:15:47		2021-06-27 21:15:47					-81.7529	24.572
1364	eeaa53e4-e581-4dab-8a28-a1563d633c7f	Belleair Shore	Pinellas	2021-06-29 04:00:00	6	29	2021	morning	1	1	0	no2	no2	yes2		calm			no	2021-06-29 12:34:26		2021-06-29 12:34:26					-82.8453	27.9195
1365	52784f86-ab5c-45bc-8ec7-6aa8b80e6345	734 Eldorado Ave, Clearwater Beach	Pinellas	2021-07-01 04:00:00	7	1	2021	morning	1			no2	no2	yes2		calm			yes	2021-07-01 15:38:01		2021-07-01 15:38:01					-82.8289	27.991
1366	41fe7b1c-3988-4352-8ca9-ed4e6333b46c	Just off shore near beach with volleyball courts	Pinellas	2021-06-26 04:00:00	6	26	2021	morning	1			no2	no2	no2		calm			yes	2021-07-05 15:14:22		2021-07-05 15:14:22					-82.6239	27.7829
1367	6ff180fb-2195-4339-8df7-c0272c9af2a1	Riverview	Hillsborough	2021-05-28 07:00:00	5	28	2021	afternoon	37	5	30	yes2	no2	no2		calm		https://www.inaturalist.org/observations/80652315 slides 18 and 19. I apparently missed a larger swelling later 01-03JUN21 according to other beach goers around 1200-1400.	yes	2021-07-05 23:07:38		2021-07-05 23:07:38					-82.4876	27.8228
1368	df356e86-f1cb-4b38-88c3-670cc0a17d33	Phillipe Park, at the very back of the park at the beach on the point.	Pinellas	2021-07-05 04:00:00	7	5	2021	afternoon	300			no2	yes2	no2		calm		They were all babies, 1/2 dollar size and smaller	yes	2021-07-06 01:32:55		2021-07-06 01:32:55					-82.5177	27.0485
1369	166af4f8-44d8-44e0-89d5-0f4513b053db	Belleair Beach	Pinellas	2021-07-06 04:00:00	7	6	2021	morning	1	1	0	no2	no2	yes2		windy	Southwest		no	2021-07-06 14:32:26		2021-07-06 14:32:26					-82.6131	28.608
1370	23c2f696-d648-4c44-8ca7-54f39f4e6aa7	200 121st Ave, Treasure Island	Pinellas	2021-07-08 04:00:00	7	8	2021	morning	1	1		no2	no2	yes2		windy	North		yes	2021-07-08 16:04:42		2021-07-08 16:04:42					-82.781	27.776
1371	1892a3d4-e95a-4d56-89a4-fbc9acbe044d	Mating pair sited 10:30 am	Lee	2021-07-09 04:00:00	7	9	2021	morning	2	1	1	yes2	no2	no2		calm			yes	2021-07-09 22:45:19		2021-07-09 22:45:19					-81.8642	26.3734
1372	b9460524-3a8e-4dd3-85da-6b9d73b4e8f4	Locals call it secret beach	Collier	2021-07-09 04:00:00	7	9	2021	afternoon	2	1	1	yes2	no2	no2		calm		High tide going out. Calm water, shallow sandbar. Bay side of Keewaydin.	yes	2021-07-10 18:38:38		2021-07-10 18:38:38					-81.7924	26.0728
1373	332c2f06-c989-4e14-827e-f7164e2bd849	CR 29 over Chokoloskee Bay. Just at the bridge.	Collier	2021-07-11 04:00:00	7	11	2021	afternoon	20	7	13	yes2	no2	no2		calm		Mangrove rocky shoreline	yes	2021-07-12 02:21:14		2021-07-12 02:21:14					-81.4046	25.9327
1374	8f88b25f-1da4-45bc-8dfb-87c3de4fea2e	The island in the river just west of Parish Park	Brevard	2021-07-11 04:00:00	7	11	2021	evening	2			yes2	no2	no2		calm			yes	2021-07-12 11:46:18		2021-07-12 11:46:18					-80.7865	28.6259
1375	73d271e7-f13f-4ef0-86e8-81e87be28df8	Mating pair was seen from bear cut bridge	Miami-Dade	2021-07-11 04:00:00	7	11	2021	morning	2	1	1	yes2	no2	no2		calm			yes	2021-07-13 20:01:38		2021-07-13 20:01:38					-80.1566	25.728
1376	21559206-117e-4a9d-809f-fd21d87f94d3	seagrass bed by marina near golf course	Miami-Dade	2021-07-08 04:00:00	7	8	2021	afternoon	1	1	0	no2	no2	no2		calm		grass flats just sitting on grassy patch	no	2021-07-13 20:03:51		2021-07-13 20:03:51					-80.1607	25.7191
1377	5158ea7e-5652-403a-878d-2044485de08f	Jackfish Key	Collier	2021-06-23 04:00:00	6	23	2021	morning	2	1	1	yes2	no2	no2		windy	East to West	Mating in tide at surf’s edge	yes	2021-07-15 11:48:58		2021-07-15 11:48:58					-81.6175	25.8933
1378	4c3356d8-3d06-4417-84a1-4d2b3c03dc10	17th Ave Beach Access Indian Rocks Beach	Pinellas	2021-07-21 04:00:00	7	21	2021	morning	1	0	1	no2	no2	yes2		windy	North	Floating among the dead fish	yes	2021-07-21 11:14:41		2021-07-21 11:14:41					-82.6131	28.608
1379	43f33bcf-531d-4e8c-8dae-9a3e0033110f	1514 gulf Blvd Indian rocks beach	Pinellas	2021-07-21 04:00:00	7	21	2021	morning	1	0	1	no2	no2	yes2		windy	North	Floating dead amongst dead fish	yes	2021-07-21 11:55:51		2021-07-21 11:55:51					-82.6131	28.608
1380	2dd5c143-bd5c-4ee3-86c2-5809e23631d3	112 Beach Trail Indian Rocks Beach	Pinellas	2021-07-21 04:00:00	7	21	2021	morning	1	0	1	no2	no2	yes2		windy	North	Dead among dead fish	yes	2021-07-21 12:30:14		2021-07-21 12:30:14					-82.6131	28.608
1381	22c5ee9c-1770-4648-801a-9008b3b2c4c8	60 Gulf Blvd Indian Rocks Beach	Pinellas	2021-07-21 04:00:00	7	21	2021	morning	1	1	0	no2	no2	yes2		windy	North	Dead among dead fish	yes	2021-07-21 12:41:46		2021-07-21 12:41:46					-82.6131	28.608
1382	860c6705-066e-4fef-8af8-6b4ee595e28e	20002 gulf Blvd Indian rocks beach	Pinellas	2021-07-21 04:00:00	7	21	2021	morning	1	0	1	no2	no2			windy	North	Dead among dead fish	yes	2021-07-21 13:00:08		2021-07-21 13:00:08					-82.8503	27.8666
1386	d99bc6ce-3b67-4338-84c2-2d7325b8171e	Belle air Beach	Pinellas	2021-07-24 04:00:00	7	24	2021	morning	1	0	1	no2	no2	yes2		calm		Red tide	yes	2021-07-24 10:54:59		2021-07-24 10:54:59					-82.6131	28.608
1387	0758b8dd-7fbf-426c-8a3b-801f99edda3d	Gilchrist Park beach in Punta Gorda	Charlotte	2021-07-24 04:00:00	7	24	2021	morning	1	1		no2	no2	yes2		calm		Crab was washed up on the beach in the corner as the walk comes around from the hotel	yes	2021-07-24 17:43:59		2021-07-24 17:43:59					-82.6131	28.608
1388	d1df2467-6d63-4b7c-8718-dc57dd1f604e	Titusville marina	Brevard	2021-07-24 04:00:00	7	24	2021	evening	2	1	1	yes2	no2	no2		windy	West	In the rocks along marina wall.	yes	2021-07-24 21:56:17		2021-07-24 21:56:17					-80.8084	28.6212
1389	f738ccc7-792f-4d5d-8d0d-daea73218cfe	Gulf Harbors Beach Club	Pasco	2021-07-24 04:00:00	7	24	2021	afternoon	2	1	1	yes2	no2	no2		windy	South East?		yes	2021-07-25 02:03:01		2021-07-25 02:03:01					-82.7633	28.2377
1390	d9d0ecac-28ea-4690-8335-6dc1b7d6b1a1	Treasure Island	Pinellas	2021-07-25 04:00:00	7	25	2021	morning	48	34	14	no2	no2	yes2		calm		Observed during Sea turtle nesting patrol of treasure island. Johns Pass to blind pass	yes	2021-07-25 12:00:59		2021-07-25 12:00:59					-82.6131	28.608
1396	87408bd8-76fe-4fb4-8f0b-a3bd4665e23f	Peter's Point Beach near Sandpiper Loop, Amelia Island, Fernandina Beach, FL	Nassau	2021-07-25 04:00:00	7	25	2021	evening	1			no2	no2	no2		windy	From NE	Single crab unknown sex	no	2021-07-26 01:29:04		2021-07-26 01:29:04					-81.4419	30.6024
1400	fad15190-6f88-4917-89bd-d01964548524	North Shore Park	Pinellas	2021-07-27 04:00:00	7	27	2021	morning	20										no	2021-07-27 15:58:22		2021-07-27 15:58:22					-82.6235	27.7851
1401	316e546d-892d-48e3-845e-61f8ade644c1	FloraWylie Park	Pinellas	2021-07-28 04:00:00	7	28	2021	morning	20					yes2		calm			yes	2021-07-28 21:15:08		2021-07-28 21:15:08					-82.6244	27.7861
1402	9b07a517-b241-4a9b-8d7a-d1f01550f3a7	Big Pine Key	Monroe	2021-07-28	7	28	2021	morning	1				no2	no2		calm		Very active	yes	2021-07-29 12:39:42		2021-07-29 12:39:42					-81.3467	24.6773
1403	b0f16655-ab61-4061-8f3b-8fdd4e9f5b20	Harbor	Hillsborough	2021-08-01 04:00:00	8	1	2021	afternoon	33					yes2		calm		33 dead in the waters of the Bellasol Docks	yes	2021-08-01 18:50:08		2021-08-01 18:50:08					-82.4205	27.7783
1411	df27b623-1ffb-49b9-8e74-df6e127e7199	Saint Augustine, Salt Run; shallow water	St. Johns	2021-08-01 04:00:00	8	1	2021	afternoon	1	1		no2	no2	no2		windy	West		yes	2021-08-01 22:31:55		2021-08-01 22:31:55					-81.2899	29.8985
1412	11d0689d-c58e-43dd-8870-41a67799dd4d	Small beach near Shiloh marsh. Just past parking area on the south side.	Volusia	2021-07-28 04:00:00	7	28	2021	morning	2	1	1	yes2	no2	yes2		calm		Lots (2-3 dozen?) of shells from dead crabs in the area. Waters were calm. This is a small sandy beach area.	yes	2021-08-02 15:42:55		2021-08-02 15:42:55					-80.8461	28.8003
1416	7643d5a0-9a30-45d9-81a1-c3a978ab0ed4	Indian Rocks Beach	Pinellas	2021-08-07 04:00:00	8	7	2021	morning	1				no2	yes2		calm		No apparent cause of death	yes	2021-08-07 15:21:05		2021-08-07 15:21:05					-82.8512	27.8746
1417	fda4ac58-741b-49b7-8c77-7c24c2500eae	Indian Rocks Beach	Pinellas	2021-08-07 04:00:00	8	7	2021	morning	1				no2	yes2		calm		No apparent cause of death	yes	2021-08-07 15:22:40		2021-08-07 15:22:40					-82.8515	27.8868
1418	ef902d6a-c9ed-4527-848b-21682fd9ad73	Durney Key	Pasco	2021-08-11 04:00:00	8	11	2021	afternoon	4	2	2	yes2	no2	no2		calm			yes	2021-08-13 00:06:28		2021-08-13 00:06:28					-82.7604	28.2787
1419	d2b2c016-313a-4f0c-8e94-6cda3b0d0f09	Saddlebunch Keys, Florida Keys WEA unit	Monroe	2021-07-21 04:00:00	7	21	2021	morning	2	1	1	yes2	no2	no2		calm		Multiple individual males and females seen in this area, some sandy shoreline available. This was the only pair attached seen during this survey.	yes	2021-08-13 14:59:40		2021-08-13 14:59:40					-81.6037	24.6102
1420	2d71473a-d1e1-4cbb-8b28-ed04f1176e6b	2504 Gulf Blvd, Indian Rocks Beach	Pinellas	2021-08-13 04:00:00	8	13	2021	morning	1			no2	no2	yes2		calm		No apparent sign of death	yes	2021-08-13 20:22:27		2021-08-13 20:22:27					-82.8482	27.9078
1421	b0b2845a-b1ec-499d-8892-2bf3906fafb2	Canal	Pasco	2021-08-15 04:00:00	8	15	2021	morning	1				no2	no2		calm			yes	2021-08-16 00:26:19		2021-08-16 00:26:19					-82.7058	28.3478
1422	eeaa5862-bfb3-4cbb-869e-15ef9296eb17	Driftwod Neighborhood beach	Pinellas	2021-07-31 04:00:00	7	31	2021	morning	80			no2		yes2		calm		I removed about 80 dead horseshoe crabs, mixture of large- and medium-sized, from our little stretch of neighborhood beach on the Bayou, accumulated from the red tide even in the Bay.	yes	2021-08-17 15:25:07		2021-08-17 15:25:07					-82.6327	27.745
1423	a47c943a-94e9-4803-8c9d-54f479007671	Dickmans Island - Dickmans Point	Collier	2021-08-16 04:00:00	8	16	2021	morning	2	1	1	yes2	no2	no2		calm		With a shelling guide, guide touched them with a shelling scooper, they were connected.	yes	2021-08-18 01:50:18		2021-08-18 01:50:18					-81.7168	25.9019
1424	4a47e256-e49d-430c-8622-8d7cfe27d7a8	Near the water line in front of 15366 Gulf Blvd, Madeira Beach	Pinellas	2021-08-19 04:00:00	8	19	2021	morning	1			no2	no2	yes2		calm		No apparent cause of death	yes	2021-08-19 15:32:24		2021-08-19 15:32:24					-82.8057	27.8033
1425	903ead45-a796-4184-8a59-98e8b1129c06	Lido Beach	Pinellas	2021-08-21 04:00:00	8	21	2021	morning	40	15	25	no2	no2	yes2		calm			yes	2021-08-21 11:52:46		2021-08-21 11:52:46					-82.7518	27.7347
1427	08078e24-4129-42b7-8a23-2341d7892ef0	Rocks & beach at end of Second Ave	Levy	2021-02-26 05:00:00	2	26	2021	nigh	2	1	1	yes2	no2	no2		calm		It was full moon high tide 10:49pm. I have a picture.	yes	2021-08-21 17:49:36		2021-08-21 17:49:36					-83.0276	29.1377
1428	ee44b263-fd98-4cb0-80ee-8aea09cd52c0	14072 west parsley drive, Madeira beach, fl 33708	Pinellas	2021-08-22 04:00:00	8	22	2021	evening	1		1	no2	no2	yes2		calm		At the back of our house, at low tide, we found him bopping in the water. He was dead.	yes	2021-08-23 14:19:59		2021-08-23 14:19:59					-82.7905	27.7984
1429	39c01849-fec6-40f8-8a6f-27dad46b5601	Pine Channel, Gulf side 1/4 mile from US1	Monroe	2021-08-13 04:00:00	8	13	2021	afternoon	1	1		no2	no2	yes2		calm		dead 1 was in canal between Saratoga and Forestall in Pine Channel Estates	yes	2021-08-23 22:17:14		2021-08-23 22:17:14					-81.3559	24.6697
1430	5c6cf58a-055f-4c51-8ba4-4d3eff8424d7	Lover's Key State Park/Big Carlos Pass	Lee	2021-08-24 04:00:00	8	24	2021	afternoon	2	1	1	yes2	no2	no2		calm			yes	2021-08-24 18:45:25		2021-08-24 18:45:25					-81.879	26.4026
1431	441d2052-7674-46a5-8306-6aaf9eb9805d	New port richey	Pasco	2021-08-17 04:00:00	8	17	2021	afternoon	2	1	1	yes2	no2	no2		calm			no	2021-08-25 20:42:37		2021-08-25 20:42:37					-82.7453	28.2467
1432	7434c537-1cc5-406f-8d16-3102771f6dcb	Green key road	Pasco	2021-08-26 04:00:00	8	26	2021	evening	2	1	1	yes2	no2	no2		calm		High tide but going out, near the shore	yes	2021-08-27 15:22:55		2021-08-27 15:22:55					-82.7513	28.255
1433	225ee325-8936-4a1d-8148-84129823d4a9	Bunche Beach Preserve	Lee	2021-08-29 04:00:00	8	29	2021	morning	1	5	7		no2	yes2		windy	South	Photo available. 1 live male. >12 dead. Dredging activities in area. Hurricane IDA passed on 28Aug	yes	2021-08-29 23:57:13		2021-08-29 23:57:13					-81.9706	26.4775
1434	d882ecd3-5580-433a-8fb0-b125b6c7edf9	Fort Clinch State Park - river side. Left of the fort if facing the water.	Nassau	2021-09-11 04:00:00	9	11	2021	morning	2	1	1	yes2	no2	no2		windy			no	2021-09-11 13:52:19		2021-09-11 13:52:19					-81.4297	30.7004
1435	d2000000-8920-41b0-8e23-b0758fc0e08e	Big Pine Key, Port Pine Hgts	Monroe	2021-09-14 04:00:00	9	14	2021	evening	1	1	1	yes2	no2	no2		calm		Canal of Pine Channel	yes	2021-09-15 21:53:30		2021-09-15 21:53:30					-81.395	24.7216
1440	d4ec33f8-4b4f-4758-88f8-2b831cdbd7bd	High tide line in front of 15900 Gulf Blvd, Redington Beach	Pinellas	2021-09-19 04:00:00	9	19	2021	morning	1		1	no2	no2	yes2		calm			yes	2021-09-19 15:13:08		2021-09-19 15:13:08					-82.8122	27.808
1441	cacd8bdc-07af-42a2-8bb0-f54df8659728	St. Marks NWR east of the lighthouse	Wakulla	2021-09-19 04:00:00	9	19	2021	afternoon	2	1	1	yes2	no2	no2		windy	North		no	2021-09-19 18:52:17		2021-09-19 18:52:17					-84.1778	30.0724
1443	03dfbd16-89bd-40c2-889e-5dc836868cc6	Robinson preserve	Manatee	2021-09-22 04:00:00	9	22	2021	afternoon	24	12	12	yes2	no2	no2		calm		Observed 12 mating pairs along the trail	yes	2021-09-22 22:06:18		2021-09-22 22:06:18					-82.6651	27.5202
1444	8b80afa9-b6f4-422b-827a-6804a7014285	Bald point state park	Franklin	2021-09-26 04:00:00	9	26	2021	evening	2	1	1	yes2	no2	yes2		calm			no	2021-09-27 01:46:35		2021-09-27 01:46:35					-84.3396	29.9439
1445	be0c0d37-0d72-4a67-87d0-a0ffa6521e39	Beach at Curry Hammock (Southwest part of shoreline)	Monroe	2021-09-12 04:00:00	9	12	2021	nigh	2	1	1	yes2	no2	yes2		donno2		Horseshoe crabs were about 3 inches into the water from the shoreline.	yes	2021-09-27 14:28:59		2021-09-27 14:28:59					-80.9819	24.7401
1446	ea8be01b-7d65-4c2b-8cff-9d8b8851b6b3	Shell Key Preserve on Butler Hole side	Pinellas	2021-09-27 04:00:00	9	27	2021	afternoon	2	1	1	yes2	no2	no2		windy	From the East	Low tide, island closest to Butler Hole, I have a picture of you are interested	yes	2021-09-27 23:30:30		2021-09-27 23:30:30					-82.7327	27.6726
1447	8d1411dc-5641-43bd-8e3c-6ecae6df861d	Horseshoe Crab Island	Brevard	2021-09-07 04:00:00	9	7	2021	evening	6	3	3	yes2	no2	yes2		calm		I guide paddleboard and kayak tours here several times weekly. I see them almost every time we go to the island. They have been mating there foe months.	yes	2021-09-29 02:06:56		2021-09-29 02:06:56					-80.7937	28.6275
1448	c2c1b47b-1e14-47ed-8565-86934a81e583	Horeshoe Crab Island	Brevard	2021-07-10 04:00:00	7	10	2021	evening	4	2	2	yes2	no2	yes2		donno2		Spoil island in the inter-coastal. The area was shallow surrounding the island and the water was relatively calm. The horseshoe crabs were swimming around while mating.	no	2021-09-29 17:16:46		2021-09-29 17:16:46					-80.7985	28.6306
1449	a46fb380-8b7d-46eb-83a2-4079e5e3e4fa	Fernandina Beach, near Main Beach, at access 5N	Nassau	2021-09-30 04:00:00	9	30	2021	morning	1		1	no2	no2	yes2		calm			no	2021-10-01 18:07:27		2021-10-01 18:07:27					-81.4188	30.442
1450	5f365e29-fdae-427c-8278-316c151b294b	Rattlesnake Key, northern side beach	Manatee	2021-10-03 04:00:00	10	3	2021	afternoon	2	1	1	yes2	no2	yes2		calm			yes	2021-10-04 17:42:21		2021-10-04 17:42:21					-82.6265	27.559
1451	028541cf-3d95-49b8-8936-890c08121b19	Lemon Bay Park, Englewood	Sarasota	2021-10-05 04:00:00	10	5	2021	evening	2	1	1	yes2	no2	no2		calm			yes	2021-10-05 21:11:42		2021-10-05 21:11:42					-82.3713	26.9701
1452	c9525422-2f6f-44b7-8b49-4ebaee6ce6f4	Pepperfish keys	Dixie	2021-10-05 04:00:00	10	5	2021	morning	300	100	200	yes2	no2	yes2		windy	SE	They came in on the high tide,then started returning when the tide changed	no	2021-10-05 23:10:03		2021-10-05 23:10:03					-82.6131	28.608
1453	6d53c033-b995-4607-8b3b-8a6f88ff0f24	North end of Clearwater Beach, just a little south of the south end of the Caladesi State Park sign (lat 28.017310, -82.827088)	Pinellas	2021-10-06 04:00:00	10	6	2021	morning	2	1	1	yes2	no2	no2		calm		No obvious injuries or entanglements. No humans were around them besides me. They were left alone.	yes	2021-10-06 12:01:15		2021-10-06 12:01:15					-82.8271	28.0173
1454	08bc6b5d-7dd9-4656-83c4-1d4db66aea30	Manatee River	Manatee	2021-10-06 04:00:00	10	6	2021	afternoon	6			yes2	no2	no2		calm		Small beach at west end of Riverwalk	yes	2021-10-06 17:56:08		2021-10-06 17:56:08					-82.5749	27.4984
1455	4953cf19-4750-4929-8184-25f32e5e2ce0	Caladesi Island State Park	Pinellas	2021-10-06 04:00:00	10	6	2021	afternoon	2	1	1	yes2	no2	no2		calm			yes	2021-10-07 10:43:59		2021-10-07 10:43:59					-82.8192	28.0317
1456	311499ba-6da7-49be-84d7-906d079350ba	Sandy beach, seaward of 19824 Gulf Blvd, Indian Shores	Pinellas	2021-10-08 04:00:00	10	8	2021	morning	1	1		no2	no2	yes2		calm			yes	2021-10-08 11:24:48		2021-10-08 11:24:48					-82.8483	27.8618
1457	3a9c36c0-1365-4ca3-88db-70643435f025	Sandy beach near 15652 Gulf Blvd, Redington Beach	Pinellas	2021-10-08 04:00:00	10	8	2021	morning	1	1	0	no2	no2	yes2		calm			yes	2021-10-08 12:16:52		2021-10-08 12:16:52					-82.8091	27.8065
1458	b13aaace-e530-4254-8968-e2cba39fbd17	On Courtney Campbell causeway the boat launch area.	Pinellas	2021-10-07 04:00:00	10	7	2021	afternoon	12	3	9	yes2	no2	no2		calm		High tide. They where everywhere I have pictures and vid if needed	yes	2021-10-08 15:50:03		2021-10-08 15:50:03					-82.6399	27.9688
1459	116245a8-663d-4859-8365-6ec876bc7807	Pine Channel, Gulf side, MM29 US1	Monroe	2021-10-09 04:00:00	10	9	2021	afternoon	3	2	1	yes2	no2	no2		windy	from West	1 female was alone, 1 pair was coupled	yes	2021-10-09 19:56:02		2021-10-09 19:56:02					-81.3706	24.6752
1460	e29c3a4d-a199-4e2f-879f-8b29162ba4c0	Bald Point	Franklin	2021-10-10 05:00:00	10	10	2021	evening	4	2	2	yes2	no2	no2		windy		West	yes	2021-10-10 22:55:29		2021-10-10 22:55:29					-84.3373	29.9119
1461	4051df0e-e4ca-448e-8b7d-c8ffb9af7f0c	Emerson Point	Manatee	2021-10-06 04:00:00	10	6	2021	morning	1				yes2	no2		calm			yes	2021-10-12 22:50:00		2021-10-12 22:50:00					-82.6416	27.5339
1462	08221837-9d79-403f-8a75-b65ef8c01bbf	Robert K Rees Memorial Park	Pasco	2021-10-07 04:00:00	10	7	2021	afternoon	2	1	1	yes2	no2	no2		calm		Attached mating crabs, stayed near lone mangrove tree in the water. This park area is a small and surrounded by mangrove trees . Sand was very soft and silty. Crabs were constantly moving through the water. Very calm waters. Have photos of area & crabs	yes	2021-10-16 09:42:30		2021-10-16 09:42:30					-82.7576	28.2536
1463	a7fc62fa-c7d0-438f-821d-e5435019a59b	Beach on 11th ave	Dixie	2021-10-21 04:00:00	10	21	2021	afternoon	30	8	22	yes2	no2	no2		windy	South	Sandy, high tide, actively mating	yes	2021-10-21 19:23:34		2021-10-21 19:23:34					-82.6131	28.608
1464	e9df86c9-430f-4f8b-8030-795a8042addc	Bunche Beach, Ft Myers	Lee	2021-10-05 04:00:00	10	5	2021	afternoon	2	1	1	yes2	no2	no2		calm		Bunche Beach the Refuge, not the public beach. In an area surrounded on 3 sides by beach. On 10/21 I found juvenile size sheaded shells	no	2021-10-22 15:28:09		2021-10-22 15:28:09					-82.6131	28.608
1465	decc1046-0e25-4964-87f3-6ed4ab34b51f	Horseshoe Beach waterfront on 11th Ave E	Dixie	2021-10-22 04:00:00	10	22	2021	afternoon	14	4	10	yes2	no2	no2		windy	Out of the south	Sandy beach, high tide and out going tide	yes	2021-10-22 20:23:36		2021-10-22 20:23:36					-82.6131	28.608
1466	47c09bab-1ffc-40ac-8df9-508b7c6da0fc	Bald point	Franklin	2021-10-23 05:00:00	10	23	2021	afternoon	2	1	1	yes2	no2	no2					yes	2021-10-23 20:42:21		2021-10-23 20:42:21					-84.3328	29.9248
1467	913526fb-5463-4a87-827d-af4ea0eab12d	Bald Point	Franklin	2021-10-23 05:00:00	10	23	2021	afternoon	2	1	1	yes2	no2	no2		calm			yes	2021-10-23 21:06:53		2021-10-23 21:06:53					-84.3325	29.9237
1468	a849c1c2-902c-4657-8c20-840892a0de7d	Indian river	Brevard	2021-10-23 04:00:00	10	23	2021	evening	2	1	1	yes2	no2	no2		donno2			no	2021-10-23 22:14:04		2021-10-23 22:14:04					-80.6113	28.2544
1469	a89087dd-07b4-480d-88d0-0c4f373be570	Beach with a smell of rotton seaweed	Pinellas	2021-10-23 04:00:00	10	23	2021	evening	1			no2	no2	no2		calm			no	2021-10-23 22:41:43		2021-10-23 22:41:43					-82.6287	27.7808
1470	392b0a2d-41cc-46a4-839c-21868350643b	Horseshoe Beach	Dixie	2021-10-23 04:00:00	10	23	2021	afternoon	16	4	12	yes2	no2	no2		calm		Incoming tide. Actively mating	yes	2021-10-24 01:08:04		2021-10-24 01:08:04					-83.2868	29.4384
1471	f22c2c80-b513-4a6a-870f-40608843f894	Hagen's Cove...marshes near the road	Taylor	2021-10-22 04:00:00	10	22	2021	afternoon	2	1	1	yes2	no2	no2		calm		The tide was coming in	yes	2021-10-24 20:05:38		2021-10-24 20:05:38					-83.5796	29.7722
1472	21ee21e3-d6da-48ca-8a23-07004369ca6f	Off our dock during low tide	Charlotte	2021-11-07 04:00:00	11	7	2021	morning	1			no2	no2	donno		calm		Did not disturb it to determine the sex Approximately 7-8” across. I did take pictures with my phone	yes	2021-11-07 16:31:26		2021-11-07 16:31:26					-82.0716	26.9175
1473	3650431d-4bdd-4575-8854-240bd9a27bd4	Fred Howard park at the sea wall.	Pinellas	2021-11-13 05:00:00	11	13	2021	afternoon	4	2	2	yes2	no2	yes2		calm			no	2021-11-16 13:28:17		2021-11-16 13:28:17					-82.7905	28.1535
1476	660ba196-9b1c-42a2-8bbf-afad06618d6d	South Ponte Vedra Beach	St. Johns	2021-11-11 05:00:00	11	11	2021	morning	2	0	2	no2	no2	yes2		calm		They were both dead	yes	2021-11-16 15:57:14		2021-11-16 15:57:14					-81.3099	29.973
1477	4c8a4d83-1012-4161-826a-485d40edf445	Bird Key, Biscayne Bay It is a small island in front of the Pelican Harbor Boat Ramp	Miami-Dade	2021-11-11 05:00:00	11	11	2021	afternoon	13	5	4	no2	yes2	yes2		windy	South-East to North-West		yes	2021-11-16 17:08:57		2021-11-16 17:08:57					-80.1684	25.8403
1478	4ac3df58-3648-427d-8903-beaba5192974	Emerson Point Preserve	Manatee	2021-11-12 05:00:00	11	12	2021	afternoon	2			no2	yes2	no2		calm		found around red mangrove roots	no	2021-11-16 18:08:41		2021-11-16 18:08:41					-82.6295	27.5314
1479	7eea1dc9-2302-49c3-8860-d28bebf58ba1	Jewell-Steinhardt Cove, across the street from Lake Worth Municipal Beach	Palm Beach	2021-11-14 05:00:00	11	14	2021	morning	1		1	no2	no2	no2		windy	unknown		no	2021-11-16 18:25:24		2021-11-16 18:25:24					-80.0389	26.6122
1480	7989eba1-734d-4e25-8bef-672285d972c1	Munyon Island in John D. MacArthur State Park	Palm Beach	2021-11-08 05:00:00	11	8	2021	morning	1	0	1	no2	no2	no2		windy	unknown		yes	2021-11-16 18:37:12		2021-11-16 18:37:12					-80.0461	26.8201
1481	78ccb785-d425-4e8a-807e-7b9984059c60	MacDill AF Base	Hillsborough	2021-06-25 04:00:00	6	25	2021	afternoon	2	1	1	yes2	no2	no2		calm			yes	2021-11-16 19:18:55		2021-11-16 19:18:55					-82.4876	27.8231
1482	3fbbc40c-2bc0-4252-89ed-032eea31715c	Mud key channel sandbar	Monroe	2021-10-23 04:00:00	10	23	2021	afternoon	5				yes2	no2		calm		Just juvenile are spotted find them around low tide	yes	2021-11-16 21:32:17		2021-11-16 21:32:17					-81.6857	24.6639
1483	7dbbef3b-f0db-42a1-82be-749ed2d07dd4	West side of Samsons Island	Brevard	2021-11-16 05:00:00	11	16	2021	morning	6	3	4	no2	no2			windy	SE	In approx 3 feet of water	yes	2021-11-16 23:53:22		2021-11-16 23:53:22					-80.614	28.1819
1487	beb370fa-14e5-4101-8a4c-1400c7d11cf2	Bear Point Sanctuary Ft. Pierce, FL	St. Lucie	2021-11-09 05:00:00	11	9	2021	morning	1			no2	no2	no2		calm			yes	2021-11-17 03:44:41		2021-11-17 03:44:41					-80.2904	27.4284
1488	f1043cf5-9814-4c4f-8506-b1428482eae9	Levi Island sandbar	Brevard	2021-11-13 05:00:00	11	13	2021	afternoon	2	1	1	yes2	no2	no2		calm			no	2021-11-17 04:45:38		2021-11-17 04:45:38					-80.7254	28.4059
1491	1f5ef72c-a7ff-4882-8525-be0c5573aa1c	2 mating pair in bay east of longboat key club marina in 2 feet ofWater	Sarasota	2021-11-06 04:00:00	11	6	2021	afternoon	4	2	2	yes2	no2	no2		calm			no	2021-11-17 12:53:53		2021-11-17 12:53:53					-82.6165	27.3663
1492	7099611f-baa9-405d-89b4-91dacf3f4475	Off the dock at The Stoned Crab	Monroe	2021-11-06 04:00:00	11	6	2021	evening	3			no2	donno	yes2		calm		Looked to be feeding on leftovers from the restaurants “shark feeding” shows. They would go I nder the dock and come back out towards lobster traps. Couldn’t tell how many dead ones, at least one. It was dusk, couldn’t see father than light allowed.	yes	2021-11-17 14:01:44		2021-11-17 14:01:44					-81.7692	24.5684
1493	5f0914db-93b0-47fd-83c7-fcc34a18cc4c	Isla Del Sol Yacht and Country Club. This was sighted from the marina dock.	Pinellas	2021-10-21 04:00:00	10	21	2021	afternoon	1			no2	no2	no2		calm		It was one crab, so hard for me to know male/female. I have a video of it. Let me know if you would like it. It's only about 9 seconds.	yes	2021-11-17 17:37:47		2021-11-17 17:37:47					-82.7146	27.7151
1494	d8c4b7f1-d36b-4b18-8efb-ad0af805df4b	Beer Can Island, Longboat Key, FL	Sarasota	2021-11-13 05:00:00	11	13	2021	evening	1			no2	no2	no2		windy			no	2021-11-17 17:44:24		2022-01-10 14:48:50	Crustaceans				-82.6358	28.6065
1495	162486a8-063a-4bee-8614-e76c7749bfae	small ... maybe 6 inches wide on top off 9 inches wide. both okay	Pinellas	2021-11-14 05:00:00	11	14	2021	morning	2	1	1	yes2	no2	no2		calm		all good	yes	2021-11-17 23:17:46		2021-11-17 23:17:46					-82.8077	28.056
1496	fae125de-c45a-47da-8261-8e326abf86f1	Cypress point beach	Hillsborough	2021-10-09 04:00:00	10	9	2021	evening	3	1	2	yes2	no2	no2		windy	Don’t know		yes	2021-11-18 01:36:52		2021-11-18 01:36:52					-82.5464	27.9509
1497	17a7fbcf-3b1c-4f4f-8bbd-b572d8851d02	Canal in Port Pine Heights neighborhood	Monroe	2021-11-16 05:00:00	11	16	2021	morning	2	1	1	yes2	no2	no2		calm			yes	2021-11-18 15:02:41		2021-11-18 15:02:41					-81.399	24.724
1502	b6d44b38-42ce-41c5-85d4-d90dc503f86a	Back dock	Pinellas	2021-11-19 05:00:00	11	19	2021	morning	5			no2	no2	no2		calm			yes	2021-11-20 12:34:16		2021-11-20 12:34:16					-82.7437	27.7658
1510	793c87e8-c0b5-486e-8eb7-e68e7e491080	Mating sighted at 11:40 pm. At a residential dock.	Pasco	2021-11-21 05:00:00	11	21	2021	nigh	3	1	2	yes2	no2	no2		calm			no	2021-11-22 04:51:57		2021-11-22 04:51:57					-82.7174	28.3569
1511	2fdfb1cd-91d2-48fb-85b5-83171909357a	Oceanside Saddlebunch channel 2. Near MM14	Monroe	2021-11-27 05:00:00	11	27	2021	afternoon	1			no2	no2	no2		calm		Shallows of mangroves with some current, seagrass, resting on bottom	yes	2021-11-27 21:01:55		2021-11-27 21:01:55					-81.6036	24.6208
1514	94501352-a666-4f6d-83ad-efa9d575831c	Fort Myers beach in front of hotel Casa Playa	Lee	2021-11-26 05:00:00	11	26	2021	evening	1			no2	no2	yes2		windy		crab was being washed ashore. crab was dead	no	2021-11-28 21:11:04		2021-11-28 21:11:04					-81.9603	26.4546
1519	c98ddab5-94ed-4452-8dfc-49416dcc4c09	Cocoa Beach, FL. In a canal	Brevard	2021-12-05 05:00:00	12	5	2021	afternoon	2	1	1	yes2	no2	no2		calm			yes	2021-12-05 17:50:29		2021-12-05 17:50:29					-80.618	28.3176
1520	78bf0f4d-caa3-4d03-8b3f-e34552421a25	Bunche Beach. John Morris, Fort Myers	Lee	2021-12-08 05:00:00	12	8	2021	afternoon	2	0	1	no2	yes2	yes2		calm			yes	2021-12-10 00:40:43		2021-12-10 00:40:43					-81.9814	26.4816
1521	1970cfec-f050-42e3-887f-cbb8f55275a9	Bunche Beach, John Morris, Fort Myers FL	Lee	2021-12-05 05:00:00	12	5	2021	afternoon	1	0	1	no2	no2	no2		calm			yes	2021-12-10 00:47:30		2021-12-10 00:47:30					-81.9717	26.4784
1522	45156d17-7b19-4629-81c0-79940cb253fc	Munyon Island	Palm Beach	2021-12-08 05:00:00	12	8	2021	morning	2		2	no2	no2	yes2		calm		I believe were molts.. no legs inside shells.	yes	2021-12-10 23:48:02		2021-12-10 23:48:02					-80.0475	26.8192
1527	8230dd89-5bba-4105-8eed-afeefc1bad12	Just south of Punta Gorda	Charlotte	2021-12-11 05:00:00	12	11	2021	afternoon	3	1	2	yes2	donno	no2		calm		Very shallow backwater	yes	2021-12-20 02:00:23		2021-12-20 02:00:23					-82.0566	26.8776
1528	d7c666f0-510d-46db-826b-38299c5b26be	Bayshore County beach/ park, port charlotte, between pavilion and north fishing Pier, near clump of mangroves. Day after storm on 12/20/21	Charlotte	2021-12-22 05:00:00	12	22	2021	afternoon	5			no2	no2	yes2		calm			no	2021-12-22 20:44:28		2021-12-22 20:44:28					-82.0576	26.9672
1529	39fb38ef-d40e-40e8-8d21-da01dc6c23ca	Beach along the beginning of the West Gator Creek dike road east of the south side of the Titusville Causeway	Brevard	2021-10-28 04:00:00	10	28	2021	afternoon	41	17	29	yes2	no2	no2		windy	From the WSW 240 degrees	A cold front passed through with a squall line. The crabs came ashore in front of the rain squall when the wind kicked up.	yes	2021-12-23 00:28:24		2021-12-23 00:28:24					-80.7869	28.6275
1530	b23cc6e9-58fe-4223-817f-1f77662156df	Little tiny beach in between the mangroves 100 yards east of the main beach at Parrish Park North on the Titusville Causeway. The little beach is only 100 feet long.	Brevard	2021-12-13 05:00:00	12	13	2021	evening	49	25	24	yes2	no2	yes2		windy	From the NE	Crabs have been spawning sporadically here since early November. There are hundreds of dead crabs -- victims of the numerous raccoons in this area. Parrish Park North seems to have lost its attractiveness for crab spawning. I've seen no crabs there.	yes	2021-12-23 00:45:25		2021-12-23 00:45:25					-80.7863	28.6303
1531	bd1896ec-44db-4aff-89d1-0820c6ddc8d7	Very eastern end of Parrish Park North. No crabs at any other place along the north side of the causeway. Sand is very compacted and hard along the shoreline now. No loose shell like there was before.	Brevard	2021-12-20 05:00:00	12	20	2021	evening	34	17	17	yes2	no2	no2		windy	From the North	These are the first spawning crabs I've seen this fall at this location. No dead crabs to indicate previous attempts. Causeway has severely deteriorated. Very few stayed around very long. Pathetic showing for as hard as the wind was blowing.	yes	2021-12-23 01:08:22		2021-12-23 01:08:22					-80.7872	28.6293
1532	b72695c0-c033-45cc-8fe3-dc11428a01fa	Tiny beach in the mangroves 100 yards east of the east end of Parrish Park North beach.	Brevard	2021-12-21 05:00:00	12	21	2021	afternoon	113	47	66	yes2	no2	yes2		windy	From the NE	A cold front passed through and the wind was blowing pretty hard from the NE. Despite the strong wind, there were no crabs spawning at Parrish Park North. Only here where there is a nice mixture of loose sand and shell along the shoreline.	yes	2021-12-23 01:18:36		2021-12-23 01:18:36					-80.7865	28.6302
1533	b1cc424d-74e0-4b81-8cdc-f32f3851026f	Reese K. Memorial park	Pasco	2021-12-27 05:00:00	12	27	2021	morning	4	1	3	no2	yes2			calm			no	2021-12-27 16:51:37		2021-12-27 16:51:37					-82.6131	28.608
1534	8b0fcad7-9da9-4da0-885a-cadc8a9ea7b0	Coco Plum Beach	Monroe	2021-12-29 05:00:00	12	29	2021	afternoon	2	1	1	yes2	yes2	yes2		calm		I have photos of the mating pair. The only juvenile crabs I saw WERE dead. I did not see any dead adults just juveniles and several of them. 4-7.	yes	2021-12-29 20:20:33		2021-12-29 20:20:33					-81.0006	24.7297
1535	b7f34441-7049-4255-8c1c-bc7703c9d31f	Islands End Beach at Big Carlos Pass	Lee	2022-01-01 05:00:00	1	1	2022	morning	2	1	1	yes2	no2	no2		windy	South	The crabs were in the shallow waters and the female was burying herself in the sand	yes	2022-01-02 01:37:33		2022-01-02 01:37:33					-81.8842	26.4044
1536	40893c98-7583-4dfd-879c-8eb0a8a84302	Lovers key	Lee	2022-01-01 05:00:00	1	1	2022	nigh	200			yes2	no2	no2		calm			no	2022-01-02 16:57:41		2022-01-02 16:57:41					-81.8831	26.3991
1541	37fd6569-050b-4adb-8e62-d8795bb792a1	Sandy beach alongside the begging of the West Gator Creek Dike Road where it intersects the south side of the Titusville Causeway	Brevard	2022-01-02 05:00:00	1	2	2022	afternoon	423	190	233	yes2	no2	yes2		windy	3 m/s from the SSW (200 degrees)	We finally got enough of a wind from the southwest preceding a cold front to initiate more than just a few cabs spawning. The amount of wind this past fall and early winter has been unseasonably lacking. No major HSC spawns have occurred yet.	yes	2022-01-04 12:29:46		2022-01-04 12:29:46					-80.7869	28.6275
1542	7ac12543-0e38-4b2b-84c4-4760011d3997	Tiny beach east of Parrish Park North on Titusviile Causeway. The beach is separated from the main causeway beach by 150 feet of mangroves.	Brevard	2022-01-03 05:00:00	1	3	2022	afternoon	35	17	18	yes2	no2	yes2		windy	From the North at 3.5 m/s	Cold front came through last night. Was very windy earlier. Crabs started coming ashore mid morning and continued in small amounts through mid afternoon. Very few crabs were see at the main Parrish Park North beach.	yes	2022-01-04 12:55:32		2022-01-04 12:55:32					-80.7866	28.63
1543	99326422-e9b9-40ce-862f-f72d37508071	3 adults in a canal 3 babies on the flat	Hernando	2022-01-06 05:00:00	1	6	2022	morning	6	3	3	no2	yes2	no2		calm		Was a negative low tide . Crabs were stationary	no	2022-01-06 23:24:51		2022-01-06 23:24:51					-82.6519	28.5769
1544	ddbcfad0-6ff9-4340-8ae4-94b12d9d6351	Titusville, southeast if Brewer Causeway	Brevard	2022-01-09 05:00:00	1	9	2022	afternoon	50	25	30	yes2	no2	no2		windy	Out of south but don't know exact direction	Multiple mating pairs coming up on sandy area off Indian River in Titusville. First area with fishing line receptacle on west side of dirt drive toward Gator Creek. At east end if Max Brewer CausewayJ	no	2022-01-09 19:05:45		2022-01-09 19:05:45					-80.7853	28.6245
1545	46ec4d3a-1c21-4623-87af-a28e0beba6b3	Dune Ln & Indian River Drive, Cocoa, Fl	Brevard	2022-01-09 05:00:00	1	9	2022	afternoon	30	15	15	yes2	no2	donno		windy	From the East	I have a video on my phone to share	yes	2022-01-10 17:38:29		2022-01-10 17:38:29					-80.7592	28.4424
1546	a463db7b-1ba7-4b67-80fc-ee9edcbd606f	Emerson Point Preserve	Manatee	2021-01-11 05:00:00	1	11	2021	evening	2		2	no2	no2	yes2		calm		Both found dead - on edge of shore/mud by mangroves- a few feet inland was an opaque white substance (chalky) in runoff leading to area- have pictures if want	yes	2022-01-12 18:00:59		2022-01-12 18:00:59					-82.6417	27.5336
1547	291d5284-3686-42a4-86b5-2112eb305096	South Parrish Park and the beginning of the Gator Creek dike road in Merritt Island National Wildlife Refuge	Brevard	2022-01-09 05:00:00	1	9	2022	afternoon	1562	632	930	yes2	no2	yes2		windy	5.5 m/s from due South	The wind picked up strong from the south for only a few hours. There were more crabs on the south side of the causeway than we've seen in a long while. More sandy beach is exposed there now than was there during most of last year's spawning season.	yes	2022-01-14 00:33:09		2022-01-14 00:33:09					-80.7875	28.6276
1548	219ad704-aef1-4f1f-854e-8054460ee29b	Tiny beach in a cove at the end of Main Street in downtown Titusville south of Wells Fargo Bank	Brevard	2022-01-09 05:00:00	1	9	2022	evening	850	340	510	yes2	no2	yes2		windy	3.0 m/s from the south	Crabs were piled up so thick it was impossible to count them. They were banging into the grass because the beach is so narrow. I counted crabs in 3' X 3' area and guessed from that. I believe the estimate is low.	yes	2022-01-14 00:45:39		2022-01-14 00:45:39					-80.8054	28.6124
1549	91f69b8e-c142-4803-88ab-4c10e1c41af0	Main beach at Parrish Park North	Brevard	2022-01-10 05:00:00	1	10	2022	evening	356	158	197	yes2	no2	yes2		windy	7.0 m/s from due north	85% of the crabs were at the very west end of the beach where the consistency of the sand is loose with shells mixed in. Spawn was just starting good. It lasted for several hours into the night.	yes	2022-01-14 00:50:54		2022-01-14 00:50:54					-80.7924	28.6251
1550	9f7e8630-f7c8-43c1-8b80-21e631942abb	Tiny beach east of main beach at Parrish Park North. It is separated by 100 yards of mangroves. The consistency of the sand on the beach is loose sand with shells, not hard packed like most of Parrish Park North due to fill the county has used	Brevard	2022-01-10 05:00:00	1	10	2022	evening	384	177	207	yes2	no2	yes2		windy	7.0 m/s from due north	There were more crabs here on 100 feet of beach than on the entire >1600 feet of beach at Parrish Park North. Hundreds of dead crabs here highlight the serious impact from raccoons on the spawning crabs at night.	yes	2022-01-14 01:02:54		2022-01-14 01:02:54					-80.7867	28.63
1551	85d89b89-a325-4baf-8ffc-05128fef5506	Parrish Park North	Brevard	2022-01-11 05:00:00	1	11	2022	morning	234	136	98	yes2	no2	yes2		windy	5.5 m/s from NNE 20 degrees	Every crab was on its back. Large females obviously have more difficult time righting themselves in large waves. Most of the crabs were at the west end, however there were a few crabs the entire length of beach. Wind was howling when I left last night	yes	2022-01-14 01:09:13		2022-01-14 01:09:13					-80.7922	28.6253
1552	9612e0ea-3d9a-4e48-87bd-6a781d63e96e	Tiny beach east of main beach at Parrish Park North.	Brevard	2022-01-10 05:00:00	1	10	2022	morning	70	24	46	yes2	no2	yes2		windy	5.5 m/s from NNE 20 degrees	Every crab was on its back.	yes	2022-01-14 01:15:55		2022-01-14 01:15:55					-80.7867	28.63
1553	e268772d-be02-48d5-8962-1f0adb25f578	First little beach as you enter the rest area.	Manatee	2022-01-14 05:00:00	1	14	2022	evening	20			no2	yes2	yes2		windy		Lots of dead horseshoe crabs all sizes	yes	2022-01-15 00:17:33		2022-01-15 00:17:33					-82.6133	27.5847
1557	748834c7-dce9-426c-808c-beb1b2adbf3d	West Gator Creek Dike Beach	Brevard	2022-01-16 05:00:00	1	16	2022	morning	679	271	408	yes2	no2	yes2		windy	10.5 m/s from due South	Wind was gusting to 30mph. Strong squall line came through at 8:30am as the spawn was getting started. Crabs were only spawning on Gator Creek Dike beach -- none on the causeway. Crabs were still coming in when we left.	yes	2022-01-22 00:47:07		2022-01-22 00:47:07					-80.7865	28.6273
1558	4f330d9c-8957-40f1-8e4a-238f86a8b1ca	Parrish Park North -- Extreme East end of the main beach	Brevard	2022-01-16 05:00:00	1	16	2022	afternoon	136	59	77	yes2	no2	yes2		windy	9.5 m/s from due West	Crabs were only spawning on extreme east end of the main beach. Wind was gusting to 30mph.	yes	2022-01-22 00:51:57		2022-01-22 00:51:57					-80.7875	28.6292
1559	c3743e6f-6b4b-44f8-8e44-b10c2eb70cd7	Tiny beach located just to the east of the Parrish Park North main beach. It is separated from the main beach by mangroves. It still has a nice mix of sand and shells on the beach as the county has not used marl here.	Brevard	2022-01-16 05:00:00	1	16	2022	afternoon	252	111	252	yes2	no2	yes2		windy	9.5 m/s from due West	Wind was gusting to 30mph. There were more than twice as many crabs on this tiny 100-foot long beach as were on the main beach to the west.	yes	2022-01-22 00:59:32		2022-01-22 00:59:32					-80.7865	28.6303
1560	e9923984-f606-480e-8923-ef0d1c148ce6	Cove area east of the Titusville Causeway south side and Gator Creek Dike Beach	Brevard	2022-01-16 05:00:00	1	16	2022	afternoon	1440	541	899	yes2	no2	yes2		windy	9.5 m/s from due West	No crabs were spawning on the causeway -- only in the cove and Gator Creek Dike beach. Wind was still gusting to 30mph.	yes	2022-01-22 01:05:22		2022-01-22 01:05:22					-80.7872	28.6276
1561	9305513a-b542-427d-8429-dfc428521ab2	Cove east of the south side of Titusville Causeway and Gator Creek Dike Beach	Brevard	2022-01-16 05:00:00	1	16	2022	evening	900	360	540	yes2	no2	yes2		windy	6.5 m/s from due West	Water is unseasonably high. Only the east side of the cove and the Gator Creek Dike have a beach. Erosion along causeway and west side of the cove is very bad. Wind was subsiding and crabs were leaving the beach.	yes	2022-01-22 01:10:47		2022-01-22 01:10:47					-80.7872	28.6276
1562	9337b1b7-fffb-41ec-8ebd-7ca4450bdb08	Tiny beach that's east of the Parrish Park North main beach	Brevard	2022-01-16 05:00:00	1	16	2022	evening	373	162	211	yes2	no2	yes2		windy	5.5 from due West	The raccoon carnage is really bad here. When crabs spawn at night many are eaten by raccoons. I checked the main beach and only saw three crabs.	yes	2022-01-22 01:14:51		2022-01-22 01:14:51					-80.7865	28.6303
1563	169bce88-5e46-4c54-8fec-18eea11dfb81	There are 7 horsehoe crabs stuck in the spillway on East Maritana and 36th	Pinellas	2022-01-22 05:00:00	1	22	2022	morning	7	5	2	yes2	no2	no2		calm		The horseshoe crabs are all alive but stuck in the spillway w	yes	2022-01-22 15:15:28		2022-01-22 15:15:28					-82.7356	27.712
1564	1e977afe-95e1-4c54-85e7-117dc27e22c4	Parrish Park North	Brevard	2022-01-22 05:00:00	1	22	2022	morning	175	69	106	yes2	no2	no2		windy	8.5 m/s from NNW (350 degrees)	Large spawn took place during the night. Every crab was on its back. Crabs were evenly spaced throughout the entire North Parrish Park Beach.	yes	2022-02-04 20:05:33		2022-02-04 20:05:33					-80.79	28.6268
1565	c258c132-ef14-4eec-8c29-7282f1b7f0e5	Little beach just east of the main Parrish Park North beach. It is approx 100 feet long and is separated by mangroves from the main beach.	Brevard	2022-01-22 05:00:00	1	22	2022	morning	23	9	14	yes2	no2	no2		windy	8.5 m/s from the NNW (350 degrees)	A large spawn took place during the night after passage of a cold front. Every crab was on its back. Raccoon carnage was very bad.	yes	2022-02-04 20:09:58		2022-02-04 20:09:58					-80.7865	28.6302
1566	739b2fa2-8bb5-4321-8876-8ac6cbb86720	East shore Banana River, south side of SR528	Brevard	2022-02-04 05:00:00	2	4	2022	afternoon	12	4	8	yes2	no2	yes2		windy	southeast @ 4.8 m/s	9 recent dead (3m, 6f) apparently flipped up on beach by wind/wave	yes	2022-02-04 20:27:01		2022-02-04 20:27:01					-80.6347	28.4044
1567	91aff085-64f1-44f4-81db-655280517e8c	Under the dock at Dream Bay resort	Monroe	2022-02-04 05:00:00	2	4	2022	afternoon	2	1	1	yes2	no2	no2		calm		High tide, they attached to each other, wandered a bit, settling into a corner in the sand.	yes	2022-02-04 23:29:39		2022-02-04 23:29:39					-80.4454	25.0921
1568	6aedb0ba-40c7-4ace-8659-e1af5d5c3c55	Just onshore in Indian rocks Beach.	Pinellas	2022-02-03 05:00:00	2	3	2022	morning	3			no2	no2	yes2		calm		Tide was low. All 3 crabs were adult and dead. I have not seen that many onshore in decades.	yes	2022-02-05 02:55:40		2022-02-05 02:55:40					-82.8501	27.8947
1569	3b511cbc-c978-499c-869c-6c86d006b8c7	Dune ln and N Indian River Drive	Brevard	2022-02-04 05:00:00	2	4	2022	afternoon	20	10	10	yes2	no2	yes2		windy	From the east	Crabs seemed to be digging into the sand. Video posted in Brevard is Beautiful FB group	yes	2022-02-05 03:03:35		2022-02-05 03:03:35					-80.8992	28.5694
1570	add27fe5-1e9a-4338-8d50-d2a28e9be75a	In shallow water near mangrove trees	Brevard	2022-02-06 05:00:00	2	6	2022	evening	19	10	9	yes2	no2	no2		calm			yes	2022-02-07 01:31:12		2022-02-07 01:31:12					-80.6202	28.315
1571	cfc3237c-da51-4935-8d24-5cf1956c1044	Tiny beach that is just east of the North Parrish Park main beach.	Brevard	2022-02-05 05:00:00	2	5	2022	afternoon	502	206	296	yes2	no2	yes2		windy	7.5 m/s from due North	Crabs started spawning about two hours after the wind kicked up from the north (10am). Still spawning after sunset. When I returned following morning to turn over crabs, the Raccoon carnage overnight was really bad.	yes	2022-02-07 02:02:31		2022-02-07 02:02:31					-80.7864	28.6303
1572	e9db96c5-1f9a-4f6c-821a-a2c889ec6008	near mangroves north of Port Pine Heights	Monroe	2022-02-08 05:00:00	2	8	2022	morning	2	1	1	yes2	no2	no2		calm			yes	2022-02-10 20:12:13		2022-02-10 20:12:13					-81.4001	24.733
1573	6893a88d-e7c0-46b7-8ac8-5c937f46773d	Bayboro Harbor	Pinellas	2022-02-19 05:00:00	2	19	2022	evening	2	1	1	yes2	no2	no2		calm		clear water, but lots of benthic aldae	yes	2022-02-19 22:31:28		2022-02-19 22:31:28					-82.636	27.7619
1574	af036766-6aaa-40ae-8cf1-0e98ac9005b9	Where Haulover Canal connects the Indian River Lagoon and Mosquito Lagoon in Merritt Island NWR, Across the canal from the Manatee ObservaTion deck. Where the fishing boats launch. Small path along the water saw 4 carcasses of horseshoe crabs.	Brevard	2022-02-18 06:00:00	2	18	2022	afternoon	4					yes2		windy		Saw 4 carcasses along the path at the edge of the water	yes	2022-02-22 15:00:01		2022-02-22 15:00:01					-82.6131	28.608
1575	68d1574d-f16f-4973-8039-b32293273986	Fort Myers beach across from lovers key beach	Lee	2022-02-21 05:00:00	2	21	2022	afternoon	211	1	1	yes2	no2	no2		calm		Female appeared to be mostly buried in sand. We have pic/ video if needed.	yes	2022-02-23 13:07:48		2022-02-23 13:07:48					-81.885	26.402
1576	5100343a-2d19-4c96-8a91-870517335fb7	Horseshoe Beach along water front in 11th Ave E	Dixie	2022-02-23 05:00:00	2	23	2022	afternoon	2	1	1	yes2	no2	no2		windy	Out of the south west	Sandy white beach, high tide land crabs were actively mating.	yes	2022-02-23 22:35:08		2022-02-23 22:35:08					-83.2869	29.4377
1577	5e10aa95-2f60-4667-8e8e-fd02860072a1	Macarthur Beach state park	Palm Beach	2022-02-25 05:00:00	2	25	2022	afternoon	2	1	1	yes2	no2	no2		calm		Out going tide 1:16pm	yes	2022-02-25 18:17:48		2022-02-25 18:17:48					-80.0386	26.8159
1578	66ede5bd-7a09-468b-8faf-aa06a00d858b	Highland Beach, Everglades National Park	Monroe	2022-02-08 05:00:00	2	8	2022	evening	100000	10000	90000	yes2	no2	yes2		donno2		I have photos and video of mating crabs. There were 100,000 of mating drabs around hightide.	yes	2022-02-25 18:34:22		2022-02-25 18:34:22					-81.1885	25.4808
1579	2799a80e-0867-4336-881d-706f07d3002f	Canal	Brevard	2022-02-26 05:00:00	2	26	2022	afternoon	2	1	1	yes2	no2	no2		calm			yes	2022-02-26 17:07:18		2022-02-26 17:07:18					-80.6165	28.3178
1582	793dd099-bf84-4571-8394-42027c0272b3	Terra ceia river	Manatee	2022-02-26 05:00:00	2	26	2022	afternoon	2	1	1	yes2	no2	no2		windy	Out of the northeast	Close proximity to mangrove shoreline	yes	2022-02-27 02:15:00		2022-02-27 02:15:00					-82.6131	28.608
1583	00071433-80af-4c3f-8ac8-66e635194aa2	Horseshoe Beach- Main Street between 6th and 7th St in front of the ‘cDuffie house	Dixie	2022-02-27 05:00:00	2	27	2022	afternoon	6	3	3	yes2	no2	no2		calm		Sandy beach- high tide	yes	2022-02-27 18:21:24		2022-02-27 18:21:24					-83.2908	29.4374
1598	55b69f79-a8f7-4e53-8b68-12879a3c5c03	Cockroach bay	Hillsborough	2022-02-19 17:00:00	2	19	2022	afternoon	1			no2	no2	yes2		calm		The crab was deceased.	yes	2022-02-28 14:11:00		2022-02-28 14:11:00					-85	29
1599	8830b63b-6a39-4647-8742-a8f1390a7d54	Titusville, FL	Brevard	2022-02-26 17:00:00	2	26	2022	afternoon	4	2	2	yes2	no2	yes2		calm			no	2022-02-28 14:11:16		2022-02-28 14:11:16					-80.7869	28.6299
1600	f4ff9e19-b626-4c10-8fe6-f42c615a4b2e	St Joseph sound	Pinellas	2022-02-25 17:00:00	2	25	2022	evening	2	1	1	yes2	no2	no2		calm			yes	2022-02-28 14:12:36		2022-02-28 14:12:36					-82.7829	28.0533
1601	2f1ef9f2-8ca5-458f-8d32-6d5da328d445	Williams Park Boat Ramp Fishing Pier	Hillsborough	2022-02-25 17:00:00	2	25	2022	evening	2	1	1	yes2	no2	no2		calm		The female had attached herself to my fishing line and pulled her onto the dock with the male attached. Released both back into the water.	yes	2022-02-28 14:13:15		2022-02-28 14:13:15					-82.3842	27.8597
1602	b3a644d4-305c-4615-8ae0-47329d080f6f	spotted on 2/26 while on the NSB beach	Volusia	2022-02-26 17:00:00	2	26	2022	afternoon	1	0	1	no2	no2			calm		1 single crab--just lying still on the surf as my wife and i walked	yes	2022-02-28 14:15:13		2022-02-28 14:15:13					-80.8998	29.0476
1603	4b2bb062-fdc2-42b1-8537-3c27ea819164	Indian River Lagoon	Brevard	2022-02-27 17:00:00	2	27	2022	morning	8			no2	no2	yes2		calm		All the crabs I saw were dead. They range in various sizes from 6" diameter to 12" diameter.	yes	2022-02-28 14:16:06		2022-02-28 14:16:06					-80.7639	28.706
1604	2ce11204-7edc-4bc4-8e00-b9782f8fd37e	Small park not sure of name. I saw at least two horseshoe crabs and two that were mating.	Pinellas	2022-02-26 17:00:00	2	26	2022	afternoon	4	1	3	yes2	no2	no2		calm		Incoming tide	yes	2022-02-28 14:16:50		2022-02-28 14:16:50					-82.6355	27.7189
1605	18c5485c-c3b9-41eb-82e6-05cc34049e5a	White horse and Panther key	Collier	2022-02-26 17:00:00	2	26	2022	afternoon	3			no2	no2	yes2		calm		I believe what I saw were molts not dead horseshoe crabs.	no	2022-02-28 14:18:12		2022-02-28 14:18:12					-81.5649	25.8598
1606	0e236741-e865-4d63-8fd5-34241aa6234e	Our home	Franklin	2022-02-24 17:00:00	2	24	2022	afternoon	2	1	1	yes2	no2	yes2		calm			yes	2022-02-28 14:20:14		2022-02-28 14:20:14					-84.7592	29.7879
1607	6bc49f1f-4aca-4e4e-8000-d2f5cae3ba5e	Munyon Island	Palm Beach	2022-02-20 17:00:00	2	20	2022	morning	1			no2	no2	no2		calm			yes	2022-02-28 14:23:24		2022-02-28 14:23:24					-80.0483	26.817
1608	16322375-f75b-4504-81a5-2c81e02be16d	Sandbar on spoil island	Brevard	2022-02-27 17:00:00	2	27	2022	afternoon	2	1	1	yes2	no2	no2		calm		They were swimming around while mating	yes	2022-02-28 14:23:57		2022-02-28 14:23:57					-80.5435	27.9819
1609	95ee931c-aca4-4238-8725-74b33f58e13d	Long key state park Islamorada	Monroe	2022-02-19 17:00:00	2	19	2022	afternoon	1	0	1	no2	no2	no2		windy	Unsure	It was in the shallows right by the shoreline	yes	2022-02-28 14:24:52		2022-02-28 14:24:52					-80.8345	24.8077
1610	47e9ee9d-af62-4f60-83bc-73b61562dd13	south of Alligator creek between sandbar and shoreline	Charlotte	2022-02-27 17:00:00	2	27	2022	morning	20	10	10	yes2	no2	no2		windy	possibly north east	tide was low but incoming, water very clear	yes	2022-02-28 14:26:03		2022-02-28 14:26:03					-82.0639	26.8764
1611	050403cd-9052-45be-86c8-257a1043e09d	Male and female attached to each other approximately 10ft from the mangrove shoreline.	Hillsborough	2022-02-26 17:00:00	2	26	2022	afternoon	2	1	1	yes2	no2	no2		calm			yes	2022-02-28 14:27:19		2022-02-28 14:27:19					-82.5992	27.9785
1612	c531c810-08e0-47cd-8a3b-f1cfebb33792	Cocoa	Brevard	2022-02-27 17:00:00	2	27	2022	morning	8			no2	no2	donno		windy	SE	They were in dirt areas off the Ramp Road location Cocoa. There is no grass left.	yes	2022-02-28 14:31:05		2022-02-28 14:31:05					-85	29
1613	1f433cb8-d776-4247-8011-78d0bcb4e397	Tierra verde	Pinellas	2022-02-22 17:00:00	2	22	2022	afternoon	2	1	1	yes2	no2	no2		calm			yes	2022-02-28 14:31:05		2022-02-28 14:31:05					-82.7192	27.6566
1614	4bbe4462-cf55-47fa-8059-7d691a9315cb	College Road, Key West, FL	Monroe	2022-02-08 17:00:00	2	8	2022	afternoon	1	1		no2	no2	no2		calm		Adult at water's edge off College Road among mangrove roots.	yes	2022-02-28 14:36:04		2022-02-28 14:36:04					-81.7402	24.5798
1615	fb17f16a-25f5-4a9e-897a-fa6fb015a4f9	observation bridge	Manatee	2022-02-10 17:00:00	2	10	2022	morning	4			no2		yes2					no	2022-02-28 14:36:55		2022-02-28 14:36:55					-82.6769	27.5009
1616	f637f82c-55e6-47c3-83bc-f9e0ea4ec7d8	Moody Boat Launch, Betty Steflik Preserve, Flagler Beach, Florida	Flagler	2022-02-10 17:00:00	2	10	2022	afternoon	1		1	no2	no2	no2		calm		We were on the wooden walkway and the crab moved slowly into deeper, murkier waters.	no	2022-02-28 14:37:32		2022-02-28 14:37:32					-81.1275	29.481
1617	2e6f32f3-1c24-4d8e-8b97-2f5395f05824	Cocoa Beach Fl	Brevard	2022-02-22 17:00:00	2	22	2022	afternoon	1				no2			calm			no	2022-02-28 14:38:01		2022-02-28 14:38:01					-80.6353	28.3226
1618	72755a33-ca3a-4b55-8d39-c36ad05a322e	1033 Labat Ln, Summerland Key, FL, 33042, USA	Monroe	2022-02-23 17:00:00	2	23	2022	morning	1			no2	no2	no2		calm			no	2022-02-28 14:39:39		2022-02-28 14:39:39					-81.4756	24.6484
1619	e9599f3f-25fa-4ae2-85fc-6e120dbc5ddb	Bokeelia Fishing pier	Lee	2022-02-26 17:00:00	2	26	2022	evening	2	1	1	yes2	no2	no2		calm			no	2022-02-28 14:45:09		2022-02-28 14:45:09					-82.1637	26.7068
1620	ed437d0d-68cd-430a-8438-6507eff8453f	Anclote Gulf Park near fishing pier	Pasco	2022-02-24 17:00:00	2	24	2022	afternoon	2	1	1	yes2	no2	no2		calm		clear sunny warm, less than 1ft of water, sandy bottom, female swimming along beach heading north,	yes	2022-02-28 14:56:51		2022-02-28 14:56:51					-82.7877	28.1924
1621	bbed4784-e08f-4eb5-89f3-405d248cbd3f	Sebastian inlet	Indian River	2022-02-26 17:00:00	2	26	2022	nigh	1									We were shrimping and a small one probably 6 or 7 inches floated by	yes	2022-02-28 14:57:36		2022-02-28 14:57:36					-80.4473	27.8603
1622	f697726c-11da-4cea-8c12-50f615a7d330	On beach on east end of Dog Island	Franklin	2022-02-27 17:00:00	2	27	2022	afternoon	3	2	1	no2	no2	yes2		windy	West	All three observer horseshoe crabs were recently deceased.	yes	2022-02-28 15:01:16		2022-02-28 15:01:16					-84.5732	29.8326
1623	eae024e7-20da-4418-8235-1df0b27c3f41	Tavernier FL private property Saw several mating off my dock in the back yard	Monroe	2022-02-26 17:00:00	2	26	2022	morning	6	3	3	yes2	no2	no2		calm		moving along the bottom next to dock in 3 feet of water	yes	2022-02-28 15:04:34		2022-02-28 15:04:34					-80.5074	25.0306
1624	7885d591-afcb-45bc-833b-cb68c8629809	Tampa, Florida. MacDill AFB beach	Hillsborough	2022-02-26 17:00:00	2	26	2022	afternoon	3	2	1	no2	no2	no2		calm		This location almost always has live and dead horseshoe crabs. This specific sighting had 3 alive and 2 dead crabs.	yes	2022-02-28 15:05:36		2022-02-28 15:05:36					-82.4876	27.8228
1625	ed3c06e5-8459-4410-88eb-e4a2cca98c44	Stuart near Boy Scout island	Martin	2022-02-26 17:00:00	2	26	2022	morning	1			no2	no2	no2		calm		Shallow water	no	2022-02-28 15:08:48		2022-02-28 15:08:48					-80.1803	27.1804
1626	f0d92c80-dbe2-4749-85d4-cb5d8b74dbaa	Cypress Point Park	Hillsborough	2022-02-27 17:00:00	2	27	2022	evening	2	1	1	yes2	no2	no2		calm		underwater about 3 feet, scurrying about	yes	2022-02-28 15:14:15		2022-02-28 15:14:15					-82.5472	27.9525
1627	e0aeb099-00ad-4f77-8572-4aa16f0f418d	Crabs were on the small shoreline along the intercostal	Martin	2022-02-27 17:00:00	2	27	2022	morning	4	1	3	yes2	no2	no2		calm			no	2022-02-28 15:14:51		2022-02-28 15:14:51					-80.107	27.0244
1628	a5019329-6496-4123-8d1c-c939bd271f09	Banana River (Thousand Islands), Cocoa Beach	Brevard	2022-02-22 17:00:00	2	22	2022	morning	3	2	1	yes2	no2	no2		calm		observed crabs in shallow water during low tide. Crabs were swimming together.	yes	2022-02-28 15:18:19		2022-02-28 15:18:19					-80.6245	28.3387
1629	26740601-d524-4f91-8a42-313278a7898f	Weeki wachee	Hernando	2022-02-26 17:00:00	2	26	2022	afternoon	50	20	30	yes2	no2	no2		windy	Southeast	High tide	yes	2022-02-28 15:20:13		2022-02-28 15:20:13					-82.6551	28.5698
1630	d07b7dd4-61b9-44ab-86bc-9c6e5ad6a97b	Merritt Island	Brevard	2022-02-26 17:00:00	2	26	2022	morning	2	1	1	yes2	no2	yes2		calm			no	2022-02-28 15:27:11		2022-02-28 15:27:11					-80.7232	28.4278
1631	68087fc3-f2bf-4854-826e-1a11bd5147bb	North East end of Blind pass beach park	Sarasota	2022-02-10 17:00:00	2	10	2022	afternoon	2	1	1	yes2	no2	no2		calm		Shallow 12" to 18" and close to shoreline.	yes	2022-02-28 15:30:13		2022-02-28 15:30:13					-82.3813	26.9661
1632	bb24b6df-9510-4a50-8305-aa598e05cf18	Key Colony Beach Canal. Marathon, Florida	Monroe	2022-02-11 17:00:00	2	11	2022	afternoon	3	1	2	yes2				calm			yes	2022-02-28 15:43:07		2022-02-28 15:43:07					-81.0156	24.7258
1633	62ab19f8-b751-4b59-86a8-3a262e6728bf	Kayak put in, Cape Canaveral	Brevard	2022-02-21 17:00:00	2	21	2022	afternoon	1		1	no2	no2	yes2		calm		1 dead crab, 1 live crab witnessed	yes	2022-02-28 15:50:27		2022-02-28 15:50:27					-80.6194	28.399
1634	e54851c3-c5df-4306-85d7-e6a6c2d3c848	Sighted near shore	Charlotte	2022-02-27 17:00:00	2	27	2022	afternoon	2	1	1	donno	no2	no2		windy	Coming from North		no	2022-02-28 15:50:32		2022-02-28 15:50:32					-82.2326	26.9619
1635	3f22b4c4-0fdd-4bc1-8948-091f3b459b47	Palvion key Everglades national park	Monroe	2022-02-18 17:00:00	2	18	2022	morning	20	1	15	no2	no2	yes2		windy	East	Big tides all weekend	yes	2022-02-28 16:06:56		2022-02-28 16:06:56					-81.3495	25.7079
1636	936cad6a-9942-49e1-8fe8-9dc88918060d	Cocoa Beach, Ramp Road Park area	Brevard	2022-02-26 17:00:00	2	26	2022	morning	3	1	2	yes2	no2	no2		calm		In the shallow waters near the mangrove islands	yes	2022-02-28 16:10:29		2022-02-28 16:10:29					-80.6243	28.311
1637	f87cc9c2-4a11-4443-8a77-beb036cd892d	Sandy area in front of ECO tents in Flamingo	Monroe	2022-02-18 17:00:00	2	18	2022	afternoon	10			yes2	no2	no2		windy			yes	2022-02-28 16:12:02		2022-02-28 16:12:02					-80.9375	25.1363
1638	31d954c6-e244-4e4c-8124-2bef87599d72	Patrick Space Force Base just behind the track and the River Side diner	Brevard	2022-02-28 17:00:00	2	28	2022	morning	500			yes2		yes2		calm		Lots of Horse Shoe Crabs more than I’ve seen in awhile	yes	2022-02-28 16:14:21		2022-02-28 16:14:21					-80.6098	28.2584
1639	538240be-311d-404c-88ff-8702f0a79a75	City Park Beach, Cedar key and Cedar key national wildlife refuge.	Levy	2022-02-23 17:00:00	2	23	2022	afternoon	12	8	4	yes2	no2	yes2		calm			no	2022-02-28 16:40:11		2022-02-28 16:40:11					-85	29
1640	9058acb8-68f9-401e-85ce-906f3dd1cabc	Chokoloskee, Fl. Everglades Park, Lopez River campsite	Collier	2022-02-24 17:00:00	2	24	2022	evening	2	1	1	yes2	no2	no2		calm		Tidal channel. Muddy bottom with coarse shell/oysters. Slack tide between last low and incoming high. Crabs in deeper channel and came up to the water’s edge briefly. High temps in low to mid 80s, low temps in high 60s to low 70s. Winds 0-10 knots.	yes	2022-02-28 16:40:15		2022-02-28 16:40:15					-81.3049	25.7887
1641	151ecc1f-6c60-4b6e-860a-0bfedcc7a26d	1111 Pine Point Road Riviera Beach FL 33404	Palm Beach	2022-02-16 17:00:00	2	16	2022	evening	70	35	35	yes2	yes2	yes2		calm		Just a gues on how many males versus females but vast majority were on top matting	yes	2022-02-28 16:47:50		2022-02-28 16:47:50					-80.0377	26.7976
1642	d0f4ebd8-338b-4070-8636-f44da4f6b837	Merrit Island National Wildlife Refuge West Gator Creek Road	Brevard	2022-02-03 17:00:00	2	3	2022	afternoon	500	250	250	yes2	no2	yes2		windy	From the South	Not from this area, unsure of tide but it was 3:15 PM, active mating along sandy shore as far as we could see. We have several pictures	yes	2022-02-28 16:56:58		2022-02-28 16:56:58					-80.7871	28.6277
1643	cb565b9a-7716-4e95-8fc1-a467084f33e1	528 causeway Bananna river south side	Brevard	2022-02-25 17:00:00	2	25	2022	morning	20	9	11	yes2	no2	yes2		calm		Calm with slight wind	yes	2022-02-28 16:57:23		2022-02-28 16:57:23					-80.6355	28.4048
1644	e11d098b-d31c-4ce3-829a-6d417062e863	Melbourne, Pineda Expressway Indian River	Brevard	2022-02-19 17:00:00	2	19	2022	evening	2	1	1	yes2	no2	no2		windy	South		no	2022-02-28 16:59:44		2022-02-28 16:59:44					-80.6349	28.2085
1645	81953f6b-8a16-4b25-8d7b-cfae2f68cddd	Sebastian Inlet state park	Indian River	2022-02-17 17:00:00	2	17	2022	evening	1			no2	no2	no2		windy	East	Ruff sea	yes	2022-02-28 17:04:38		2022-02-28 17:04:38					-80.434	27.835
1646	be6ce0d2-2b69-4540-8a29-6ddec2d3c327	Sand flats east and west of the point.	Brevard	2022-02-05 17:00:00	2	5	2022	morning	40			no2	yes2	yes2		calm		High and low tides. I returned 15 plus beached and upside crabs back to the water on several visits. Many juvenile crabs east of this point towards the rocks in the sand bed. I've been going to this point for several years.	yes	2022-02-28 17:04:40		2022-02-28 17:04:40					-80.6374	28.2092
1647	612dd948-3760-40b5-82f5-3648d357031a	221 shore	Pinellas	2022-02-26 17:00:00	2	26	2022	evening	2	1	1	yes2	no2	no2		calm		I see dead crab shells weekly at Honeymoon island beach and 3 rooker bar	yes	2022-02-28 17:34:36		2022-02-28 17:34:36					-85	29
1648	4aed074b-7181-4bc0-8f6f-74c8574682f3	north of the boat ramp on mangrove shore	Hillsborough	2022-02-26 17:00:00	2	26	2022	morning	5	3	2	yes2	no2	yes2		windy	NE	incoming tide	yes	2022-02-28 17:36:36		2022-02-28 17:36:36					-82.4656	27.7395
1649	32c4a9fb-f3a8-46c2-8765-392cf4f8b8a0	Anne's Beach	Monroe	2022-02-23 20:00:00	2	23	2022	evening	1			donno	no2	no2		windy	East to West	The horseshoe crab I saw was around 60 yards off shore in the shallow area of the waters off Anne's Beach (Atlantic Side) of Islamorada.	yes	2022-02-28 17:40:50		2022-02-28 17:40:50					-80.743	24.8463
1650	2d5d7671-2b08-4b1d-819b-954fac02c44d	Indian Rocks Beach, FL 15th Ave.	Pinellas	2022-02-19 17:00:00	2	19	2022	morning	1	0	1	no2	no2	no2		calm			yes	2022-02-28 17:43:21		2022-02-28 17:43:21					-82.8492	27.8974
1651	ce210e80-baed-4fa8-8fda-d8565cf32573	Cape Canaveral	Brevard	2022-02-28 17:00:00	2	28	2022	afternoon	20	10	10	yes2	donno	yes2		calm		Small sandy area to put out kayaks. I usually see a few but today there were many more and mating. Some of the males on top of larger females had barnacles on their backs..	yes	2022-02-28 17:48:44		2022-02-28 17:48:44					-80.6097	28.3726
1652	17ab517d-0ca9-4b89-8ea0-1a255e3b97f5	Merritt Island, east bound side of 528, before big bridge	Brevard	2022-02-19 17:00:00	2	19	2022	afternoon	4			yes2	no2	yes2		windy	WSW	Several found upside down (on the shore) and thought to be dead. Only after nudging them and seeing movement were they flipped over then they returned to the water.	yes	2022-02-28 17:50:00		2022-02-28 17:50:00					-80.7437	28.4012
1653	ed4db8b1-2b55-4da0-89c2-6dbf0fdda67a	We were the south causeway beach before the bridge.	Pinellas	2022-02-20 17:00:00	2	20	2022	afternoon	2	1	1	yes2	donno	no2		calm		They were swimming away from the shore line	yes	2022-02-28 17:50:53		2022-02-28 17:50:53					-82.791	28.0499
1654	f78ca76f-4a46-40a9-8aa0-29cc9e39e6a8	Merritt Island, east bound side, after big bridge	Brevard	2022-02-19 17:00:00	2	19	2022	afternoon	18			no2	no2	yes2		windy	WSW	Observed all upside down on shoreline. I had just previously seen others like this close by, so upon tapping on what appeared to be dead crabs, most moved their legs, and I flipped them over. More than a dozen returned to the water.	yes	2022-02-28 17:57:36		2022-02-28 17:57:36					-80.7255	28.4039
1655	6979b286-8b9e-42bc-8c6d-72fd78b6a8de	Southern sandbar, western edge of small island just north of the North Causeway in New Smyrna Beach, FL	Volusia	2022-02-27 17:00:00	2	27	2022	morning	1			no2	yes2	no2		calm		This small animal was mostly burrowed in the sand, in about 2 inches of water. I only discovered it by stepping on it and feeling stung both times. It was less than 2 inches in "diameter". We have photos.	yes	2022-02-28 18:02:11		2022-02-28 18:02:11					-80.9064	29.0453
1656	239d9e68-c38f-4dfc-840f-17286a0e21bb	Oceanway, Jacksonville	Duval	2022-02-22 17:00:00	2	22	2022	morning	1	1		no2	no2	no2		calm		Telson lodged in mesh of FWC Blue crab trap, dislodged when trap was pulled up	yes	2022-02-28 18:04:29		2022-02-28 18:04:29					-81.4492	30.3993
1657	36f96013-9581-4db0-87a3-184874d073a1	Belleair Causeway Bridge	Pinellas	2022-02-20 17:00:00	2	20	2022	afternoon	1			no2	no2	no2		windy	West		no	2022-02-28 18:21:46		2022-02-28 18:21:46					-82.833	27.9167
1658	08ec7047-2d16-42ec-8f26-a8d54f8e745b	Wall springs park	Pinellas	2022-02-19 17:00:00	2	19	2022	afternoon	3	2	1	yes2	no2	yes2		calm		It was outside of the natural spring in shallow water. The female seemed to be swimming fast with the male attached. There was one dead female floating nearby.	no	2022-02-28 18:23:04		2022-02-28 18:23:04					-82.7724	28.1064
1659	abdf3df9-6981-4ad2-8f42-6cda20d343cc	Port Canaveral @ SR 401 Bridge (Barge Canal)	Brevard	2022-02-24 17:00:00	2	24	2022	morning	3	2	1	no2	no2	yes2		calm		The three noted were unfortunately dead	yes	2022-02-28 18:56:27		2022-02-28 18:56:27					-80.6329	28.4101
1660	28ad492c-e920-47ec-836a-c9c6fdd88def	Bairs Cove Rd, Mims, FL 32754 / (28.7327817, -80.7564724)	Brevard	2022-02-14 17:00:00	2	14	2022	afternoon	30			no2	no2	yes2		windy		I saw an article saying to report mating horseshoe crabs. It reminded me of a beach we stumbled upon at this boat ramp. The whole beach was covered in dead horseshoe crabs. Some had been there for a long time some were fresh but we didn’t see any alive.	no	2022-02-28 19:05:59		2022-02-28 19:05:59					-85	29
1661	22e256de-58d8-4cc6-8f4a-840a59dcfcfc	Take Cypress Boulevard, in Tampa, west until it dead ends into Tampa Bay. There is a park there. Lots of horseshoe crabs there every few feet darting in and out along the shoreline.	Hillsborough	2021-09-21 17:00:00	9	21	2021	afternoon	200	100	100	donno	no2	no2		calm		Murky brownish water. Tampa Bay isn't the greatest. This was awhile back, maybe late summer/early fall of 2021, but there were so many, I thought you should know. (the exact number and dates above are estimates)	yes	2022-02-28 19:22:17		2022-02-28 19:22:17					-82.5473	27.9399
1662	cd69fc41-2f63-43d7-8ee6-c9f9d5ea2dc8	Ponce de Leon Park fishing pier, Punta Gorda	Charlotte	2022-02-18 17:00:00	2	18	2022	evening	2	1	1	yes2	no2	no2		calm		crags were under water crawling along bottom, coupled up, by fishing pier.	yes	2022-02-28 19:34:28		2022-04-25 15:22:53	Berlynna.Heres_myfwc				-82.0962	26.9101
1663	c8ff442f-b0bb-4868-87b7-82ff7df7e595	whiddens creek	Charlotte	2022-02-27 17:00:00	2	27	2022	afternoon	2	1	1	yes2	no2	no2		windy	from west		no	2022-02-28 19:51:37		2022-02-28 19:51:37					-82.2152	26.812
1664	f44456de-8dce-4c6b-8c43-0eabedb13498	Twin Rivers Park, Rocky Point	Martin	2022-02-28 17:00:00	2	28	2022	morning	3			donno	no2	no2		calm		Tide was coming in, he was about 50 yards from the bouy on the dock. Also, wants to report possible crab traps at the dock and is causing disturbance for other fishers and boats.	yes	2022-02-28 20:08:22		2022-02-28 20:08:22					-85	29
1665	bcf1fc9a-a57f-4d4e-89b8-bda01bde4eee	snug harbor, south cocoa beach	Brevard	2022-02-19 17:00:00	2	19	2022	afternoon	2	1	1	yes2	no2	no2		calm			no	2022-02-28 20:10:33		2022-02-28 20:10:33					-80.6163	28.2942
1666	e902fec1-7471-4c36-8a0d-113d96da6063	Smyrna Dunes Park	Volusia	2022-02-28 17:00:00	2	28	2022	morning	2	1	1	yes2	no2	no2		windy	Not sure	3 hours after high tide	yes	2022-02-28 20:32:29		2022-02-28 20:32:29					-80.9148	29.0736
1667	b0922c91-7be6-4234-8db9-ba2d5611a1e0	Northeast side of A. Max Brewer Bridge	Brevard	2022-02-20 17:00:00	2	20	2022	morning	1	1		no2	no2	no2		windy	east		yes	2022-02-28 21:04:36		2022-02-28 21:04:36					-80.7871	28.6297
1668	8521823b-21e2-47ce-8113-6593bb5afa4c	Palm Cove, Elliott Key	Miami-Dade	2022-01-06 17:00:00	1	6	2022	morning	2	1	1	yes2	no2	no2		windy			yes	2022-02-28 21:18:51		2022-02-28 21:18:51					-80.1857	25.4711
1669	3146ef1b-6dfb-4ccf-80f8-1f318954dbbf	West side of peace River between the rte 41 and 75 bridges	Charlotte	2022-02-25 17:00:00	2	25	2022	morning	4	2	2	yes2	no2	no2		calm			no	2022-02-28 21:30:24		2022-02-28 21:30:24					-85	29
1670	25ee3af6-515d-4486-8279-dfcdfa0dc872	right near palmetto island	Wakulla	2022-02-26 17:00:00	2	26	2022	afternoon	2	1	1	yes2	no2	no2		calm		crabs were in 2' of water around a pile of rocks on sandy bottom	yes	2022-02-28 21:36:39		2022-02-28 21:36:39					-84.1143	30.0847
1671	5be54b49-eaf1-460e-81ce-6c6156a3187b	Under 17th st bridge	Indian River	2022-02-19 17:00:00	2	19	2022	afternoon	2	1	1	yes2	no2	no2		windy	South	It was cool and rainy out	no	2022-02-28 22:02:08		2022-02-28 22:02:08					-80.3692	27.6322
1672	17d1d6ca-4884-40e9-8711-9750c37196f9	There is an area betweenWaterfront Park1101 10th St. and Centenial Parlk 1059 N. Tamiami Trail Sarasota 34236. where Horseshoe crabs gather every year around this time	Sarasota	2022-02-27 17:00:00	2	27	2022	morning	100			yes2	donno	yes2		calm		They are here every year, used to be more	no	2022-02-28 22:37:16		2022-02-28 22:37:16					-82.5859	27.3779
1673	d21ce5c4-7656-462c-821d-8c0cca25fe3c	West Palm on intersection of Lake Avenue and S Ocean Blvd	Palm Beach	2022-02-06 17:00:00	2	6	2022	afternoon	6	3	3	yes2	no2	no2		calm		While fishing me and my friend saw about 3 pairs of attached horseshoe crabs, we did not disturb them and only got within a few feet once they stopped mating.	yes	2022-02-28 22:38:16		2022-02-28 22:38:16					-80.0392	26.6149
1674	a6d4c1a9-ff16-45d8-8a4a-fee755dc8701	Banana River pull off on SR 528 west bound	Brevard	2022-02-25 17:00:00	2	25	2022	evening	1		1	no2	no2	yes2		windy	North northwest	Low tide, swimming	no	2022-02-28 23:02:38		2022-02-28 23:02:38					-85	29
1675	b801f8fa-73ff-4187-8ef2-6be6fff92d6c	Vinoy Park next to North Shore Pool in St Petersburg To the right of the beach area	Pinellas	2022-02-27 17:00:00	2	27	2022	afternoon	3	1	2	yes2	no2	no2		calm		Was high tide around 2 pm	yes	2022-02-28 23:03:20		2022-02-28 23:03:20					-85	29
1676	542f99a6-c69f-4084-887d-9f15d321ae1b	West Palm intersection of Lake Avenue and S Ocean Blvd	Palm Beach	2022-02-06 17:00:00	2	6	2022	afternoon	6	3	3	yes2	no2	no2		calm		Small beach, near drawbridge, tide was receding, no smaller predatory fish in area.	yes	2022-02-28 23:42:50		2022-02-28 23:42:50					-80.0392	26.6149
1677	f141543e-9f20-4eee-8428-0e8e9ae05270	BLIND PASS BEACH , Sanibel	Lee	2022-02-11 17:00:00	2	11	2022	afternoon	1	1		no2	no2	no2		donno2		High Tide fast moving	no	2022-02-28 23:59:25		2022-02-28 23:59:25					-85	29
1678	506fab1b-c55c-4363-8560-1f00208ccfe1	cocoa beach, Banana river around the spoil Islands & Wells Cut	Brevard	2022-02-26 17:00:00	2	26	2022	morning	40	15	25	yes2	no2			calm		Most were mating. In the clear shallows 2-3 feet. Most we have seen in years.	yes	2022-03-01 00:15:25		2022-03-01 00:15:25					-80.6254	28.323
1679	fc4d9846-c655-4e9b-86ae-43e29a938610	Flamingo Everglades National park	Monroe	2022-02-21 17:00:00	2	21	2022	afternoon	4	2	2	yes2	no2	no2		windy	West	Tide was coming in	yes	2022-03-01 00:32:00		2022-03-01 00:32:00					-81.0374	25.2041
1680	06700a55-0710-4697-8cfc-2b36b9927b09	Crystal beach	Pinellas	2022-02-19 17:00:00	2	19	2022	afternoon	2	1	1	yes2	no2	no2		calm			yes	2022-03-01 00:35:38		2022-03-01 00:35:38					-82.7843	28.0811
1681	f02701a1-ca79-4c2d-8a6f-06806df521bb	Ben T Davis Beach	Hillsborough	2022-02-21 17:00:00	2	21	2022	morning	2			no2	yes2	no2		calm		Water depth was about 1 ft for a large area. I saw the trail for one and picked it up thinking it was a crab. The second one, I felt something hard under my foot.	yes	2022-03-01 00:53:43		2022-03-01 00:53:43					-82.5735	27.9678
1682	4d2889fb-288a-429b-8b8d-985cc72c8948	Double Branch Bay	Pinellas	2022-02-27 17:00:00	2	27	2022	afternoon	4	2	2	yes2	no2	no2		windy	N	Sand flat	no	2022-03-01 01:08:07		2022-03-01 01:08:07					-82.6239	27.9998
1683	6729cac9-09d6-4fa9-8816-964be77fe041	Just south of Bahia Beach in Ruskin, FL	Hillsborough	2022-02-26 17:00:00	2	26	2022	afternoon	2	1	2	yes2	no2	no2		calm		Unsure of tide info. Very small beach with mostly grass. The crabs swam off still attached	yes	2022-03-01 01:37:49		2022-03-01 01:37:49					-82.477	27.725
1684	43f07205-b210-483f-8674-f86ff1fe070b	Tavernier	Monroe	2022-02-26 17:00:00	2	26	2022	afternoon	1		1	no2	no2	no2		windy	east	in canal behind my house at the boat lift	yes	2022-03-01 01:42:26		2022-03-01 01:42:26					-80.4983	25.0343
1685	63923fec-16ab-498b-8514-5820629b6622	Jn ding darling national wildlife refuge	Lee	2022-02-21 17:00:00	2	21	2022	afternoon	10	5	5	yes2	no2	no2		calm		Hot crab action	no	2022-03-01 02:51:33		2022-03-01 02:51:33					-82.108	26.4548
1686	bc946ec0-2e6a-4ad9-8019-c125f4429fb4	Terra Ceia bridge, US 19	Manatee	2022-02-26 17:00:00	2	26	2022	afternoon	2	1	1	yes2	no2	yes2		windy	From SW	They were right at the water's edge, almost went ashore	no	2022-03-01 11:09:29		2022-03-01 11:09:29					-82.5702	27.5684
1687	e11376ef-91aa-4486-8ee2-9a1cc440ac56	McKay Bay Tampa Bay	Hillsborough	2022-02-27 17:00:00	2	27	2022	morning	2	1	1	yes2	no2	no2		calm		Paired up mating	yes	2022-03-01 11:33:44		2022-03-01 11:33:44					-82.4266	27.932
1688	c7776d11-67c4-49a9-8877-20df5c8f110e	Pensacola Beach, sound side	Escambia	2022-01-10 18:00:00	1	10	2022	morning	1			no2	no2	yes2		calm			no	2022-03-01 12:23:01		2022-03-01 12:23:01					-87.1194	30.3394
1689	4bd21608-1b69-4a16-85a0-b82a6f8b6662	on sandy beach Tarpon Cove Restoration area	Palm Beach	2022-02-28 17:00:00	2	28	2022	afternoon	1	0	0	no2	yes2	no2		calm		just one juvenile crab moving around in the sandy shoreline	yes	2022-03-01 13:25:05		2022-03-01 13:25:05					-80.0486	26.6905
1690	01a3aef2-07f2-4913-899e-60ff074034f2	16 Yawl Drive, Cocoa Beach, FL. Two mating pairs seen in canal near seawall	Brevard	2022-02-28 17:00:00	2	28	2022	afternoon	4	2	2	yes2	no2	no2		calm			yes	2022-03-01 13:30:11		2022-03-01 13:30:11					-80.6184	28.3129
1691	a5033762-6a6d-43d2-8717-1f902cd3a683	Paradis Island, west side, one mating pair	Manatee	2022-02-25 17:00:00	2	25	2022	evening	2	1	1	yes2	no2	yes2		windy	east	high tide, crabs were mating on the west side beach	yes	2022-03-01 14:34:09		2022-03-01 14:34:09					-82.6084	27.5798
1692	d432a56c-9230-48ea-8fcd-94b33f915564	mating in the mangroves	Lee	2022-02-26 17:00:00	2	26	2022	afternoon	2	1	1		no2	no2		calm		Just inside the mouth of the estuary	no	2022-03-01 14:52:09		2022-03-01 14:52:09					-81.9724	26.4784
1693	0796c1c0-6df2-45b9-85b3-691fa0664c50	Merritt Island National Wildlife Refuge	Brevard	2022-02-17 17:00:00	2	17	2022	morning	6			yes2				calm		seemed to be high tide. it appeared to be eggs being laid due to the number of shore birds congregating there.	yes	2022-03-01 14:52:17		2022-03-01 14:52:17					-80.7868	28.6276
1694	6dd32509-a9cf-4967-8349-7a2e3cd2de8c	Little beach that is east of the main Parrish Park North beach	Brevard	2022-02-28 17:00:00	2	28	2022	evening	242	81	161	yes2	no2	yes2		windy	From due North	Cold front came through and wind picked up at 4pm. By the time I arrived, the spawn appeared to be ending. Paired crabs were leaving and lots of males were still running around. The crabs were very small and very few had barnacles	yes	2022-03-01 15:00:59		2022-03-01 15:00:59					-80.7872	28.6294
1695	c21d9ff5-7f16-4e2a-8461-79b2a630037a	longboat key	Manatee	2022-02-23 19:00:00	2	23	2022	morning	1			no2	no2	yes2		windy	?	dead	yes	2022-03-01 16:49:12		2022-03-01 16:49:12					-82.6726	27.4224
1696	fa8395d9-2165-458c-8423-b49fa90ac638	Directly on the Indian River / Brevard County line	Brevard	2022-02-27 17:00:00	2	27	2022	afternoon	2	1	1	yes2	no2	no2		windy	Out of the East		yes	2022-03-01 16:58:34		2022-03-01 16:58:34					-80.5086	27.8945
1697	d4366c66-4877-4e74-8aa1-aced4055a5c5	Long Key Lake State Park	Monroe	2022-03-01 17:00:00	3	1	2022	morning	2	1	1	yes2	no2	no2		calm			yes	2022-03-01 16:59:51		2022-03-01 16:59:51					-80.8167	24.8215
1698	cfd4f5f4-b320-4fb4-8aa0-256cf2209b17	SIGSBEE MARINA, NAS SIGSBEE, KEY WEST, FL	Monroe	2022-02-28 17:00:00	2	28	2022	afternoon	2	1	1	yes2	no2	no2		calm			yes	2022-03-01 17:22:35		2022-03-01 17:22:35					-81.7732	24.5837
1699	408d5b4b-8361-4660-8600-0958eace774d	Near Silver Key mouth in Matlacha	Lee	2022-02-05 18:00:00	2	5	2022	morning	40			yes2	no2	no2		calm		I saw a lot everyday for a week or 2 in area	yes	2022-03-01 18:02:20		2022-03-01 18:02:20					-82.0806	26.6567
1700	0120c07c-9081-4236-81f6-dba0577c870c	Underneath the Pinellas Bayway bridge	Pinellas	2022-02-24 17:00:00	2	24	2022	nigh	1	1	2	no2	no2	no2		calm			yes	2022-03-01 18:09:41		2022-03-01 18:09:41					-82.7303	27.7084
1701	2f94ae63-ceb4-40c2-8f97-b8ddbdb3f5f9	Triangle Island	Brevard	2022-03-01 17:00:00	3	1	2022	afternoon	150			yes2	yes2	no2		windy	North	It is an incredible display to me. I live and Miami, haven't seen any in decades.	yes	2022-03-01 20:44:56		2022-03-01 20:44:56					-80.7257	28.453
1702	468109de-b4d3-40eb-bcb2-ef3acfc71a27	Bayboro Harbor, in NW corner	Pinellas	2022-03-01 17:00:00	3	1	2022	afternoon	2	1	1	yes2	no2	no2		calm			yes	2022-03-01 20:47:11	Chris.anderson	2022-03-01 20:47:11	Chris.anderson				-82.6364	27.7622
1703	70e08e3e-01d4-4f6f-8368-e681a84e63d8	titusville	Brevard	1922-03-01 17:00:00	3	1	1922	morning	10	1	9	yes2	no2	no2		windy	south	there was originally 12 males and one female ..the female must have been german cause she yelled out NEIN NEIN so three of the males crabs left	no	2022-03-01 21:57:10		2022-03-01 21:57:10					-80.5958	28.4785
1704	c90b0c04-3f6d-46dd-8378-12ea96d13055	The viewpoint at the end of Snake Bight Trail in the Everglades National Park off highway 9336	Monroe	2022-03-01 17:00:00	3	1	2022	afternoon	3	1	2	yes2	no2	no2		calm		Two crabs mating, swimming upstream from the bight and the female was trying to burrow into the bank. A third was further upstream trying to catch small fish.	yes	2022-03-01 22:40:03		2022-03-01 22:40:03					-80.8583	25.1766
1705	73ff6724-75cf-4de5-8d7c-39369419ccf9	crane creek off of banana river	Brevard	2022-02-26 17:00:00	2	26	2022	afternoon	7	3	4	yes2	no2	donno		windy	sw		yes	2022-03-01 23:41:12		2022-03-01 23:41:12					-80.6633	28.3726
1706	5a530954-268d-45c0-88f3-5399df5be1d9	Merritt Island	Brevard	2022-03-01 17:00:00	3	1	2022	evening	2	1	1	yes2	no2	no2		calm		Coquina sand beach	yes	2022-03-01 23:42:03		2022-03-01 23:42:03					-80.6654	28.3344
1707	6b96735b-729a-4c4f-8c75-846a891693af	Panama City Beach	Bay	2022-03-01 18:00:00	3	1	2022	afternoon	2	1	1	yes2	no2	no2		calm		Incoming tide, temp 60° 23' depth	no	2022-03-01 23:54:37		2022-03-01 23:54:37					-85.7306	30.125
1708	c38dbb59-8a29-47fb-8c6b-386f09239a65	Jensen Beach Causeway	Martin	2022-03-01 17:00:00	3	1	2022	evening	2	1	1	yes2	no2	no2		windy	South		yes	2022-03-02 00:26:21		2022-03-02 00:26:21					-80.2105	27.2559
1709	d1409c5b-4cd4-4ec1-8cff-e44f7399fd08	Garrison Bight	Monroe	2022-02-03 17:00:00	2	3	2022	morning	2	1	1	yes2	no2	no2		calm			yes	2022-03-02 04:50:37		2022-03-02 04:50:37					-81.7848	24.5596
1710	80be2a39-9203-46b4-8085-de243c5d775d	Dunedin marina	Pinellas	2022-02-26 17:00:00	2	26	2022	afternoon	2	1	1	yes2	no2	no2		donno2			yes	2022-03-02 12:34:26		2022-03-02 12:34:26					-82.7939	28.0118
1711	61407a36-d80c-4eb9-863d-0f1e180443ec	I observed a pair attached together in the boat ramp area of the state park.	Bay	2022-02-24 18:00:00	2	24	2022	evening	2	1	1	yes2	no2	no2		calm		They where on the bottom swimming around during the day light hours. Then when it became dark they started coming up to the surface and where more active.	yes	2022-03-02 12:42:46		2022-03-02 12:42:46					-85.731	30.133
1712	64c31e14-a372-4c31-817e-16ed7c7f72dc	the N.E. end of the seawall under the small relief bridge on SR528, just E. of the N. Bananna River drive exit in Merritt Island.	Brevard	2022-03-01 17:00:00	3	1	2022	nigh	1		1	no2	no2	no2		windy	north	sandy bottom, no vegitation, ocean tide almost low, it was swimming in 6 ft circles, and eventually got stuck in my shrimp trap	yes	2022-03-02 13:22:31		2022-03-02 13:22:31					-80.6581	28.4055
1713	8efcb37b-75b7-4b80-85df-7c1ded237ada	Cross Bayou just East of Green Key	Pasco	2022-02-26 17:00:00	2	26	2022	afternoon	5	2	3	yes2	no2	yes2		calm		Low tide flats with mangroves surrounding the bayou	yes	2022-03-02 15:09:55		2022-03-02 15:09:55					-82.7448	28.244
1714	1a49e6b1-f622-463e-8424-5850edb775bf	mangrove on northwest side of Doctor's Arm on Big pine Key, fl	Monroe	2022-02-19 17:00:00	2	19	2022	afternoon	6	3	3	yes2	no2	no2		calm			yes	2022-03-02 15:37:28		2022-03-02 15:37:28					-81.3556	24.7007
1715	a1f2074e-27c1-433c-84c0-5c253bf0e911	Cape Canaveral, Merritt Iland, border under the small bridge over the Banana River before Banana River Dr exit.	Brevard	2022-02-25 17:00:00	2	25	2022	morning	10	6	4	yes2	no2	no2		windy	Out of the east.	Crabs were moving north in the water	yes	2022-03-02 16:17:28		2022-03-02 16:17:28					-80.658	28.405
1716	51ec3962-b4da-4d7f-8c9c-d97f2652d22c	11th Ave E, Horseshoe Beach	Dixie	2022-03-01 17:00:00	3	1	2022	afternoon	2	0	2	no2	no2	no2		windy	Out of the east	Crabs were turned on their back and I carefully flipped them over and made sure they were still alive and at the water’s edge.	yes	2022-03-02 16:28:43		2022-03-02 16:28:43					-83.2872	29.4382
1717	c1e7cca2-69bd-4ad2-88da-b96158947453	Patrick Space Force Base	Brevard	2022-03-02 17:00:00	3	2	2022	morning	2	1	1	yes2	no2	yes2		calm			yes	2022-03-02 16:57:33		2022-03-02 16:57:33					-80.6125	28.2517
1718	8b2edcbc-1764-4470-8021-5853a71af844	On rocky beach behind house at low tide.	Hernando	2022-03-02 17:00:00	3	2	2022	morning	2	1	1	yes2	no2	no2		calm		Rocky beach at low tide.	yes	2022-03-02 17:14:15		2022-03-02 17:14:15					-82.668	28.493
1719	34f99ee7-4f52-4410-86cc-14fc404ca361	Around the island right side of kayak launch on the sandy beach.	Indian River	2022-02-06 17:00:00	2	6	2022	afternoon	2	1	1	yes2	no2	no2		calm		They were mating at the water’s edge of a sandy beach around the island at the kayak launch and across the bridge there.	yes	2022-03-02 22:48:24		2022-03-02 22:48:24					-80.3267	27.5609
1720	ea76b68f-6899-4396-8c52-eedda637d645	North Hutchinson Island behind Oceanique Condominiums	St. Lucie	2022-03-02 17:00:00	3	2	2022	evening	1	0	1	no2	no2	no2		donno2		The crab washed up with the tide and then turned utself around and went back in with the tide.	yes	2022-03-03 00:27:23		2022-03-03 00:27:23					-80.3054	27.5097
1721	7021b7a9-0f50-49ba-8291-b39b925f765f	Deering Point	Miami-Dade	2022-02-19 17:00:00	2	19	2022	morning	2	1	1	yes2	no2	no2		calm		Low tide	yes	2022-03-03 01:19:40		2022-03-03 01:19:40					-85	29
1722	a61f193b-5ae9-4b01-8c8d-daefb4b97393	Gallagher Key	Lee	2022-03-02 17:00:00	3	2	2022	morning	5			no2	yes2	yes2		windy	Northeast	Very low tide. 4 live juveniles active in shallow water. 3 adult carcasses on beach.	yes	2022-03-03 02:27:44		2022-03-03 02:27:44					-82.187	26.7724
1723	414dab41-7420-43fc-84db-8645e80efc7f	RV Resort -across the road from Getaway Marina	Lee	2022-03-02 17:00:00	3	2	2022	afternoon	1	0	1					calm			yes	2022-03-03 03:01:38		2022-03-03 03:01:38					-81.9502	26.4687
1724	73374a97-1fcd-40fe-8505-ca73cd0b570f	floating 2 miles out west of gulf harbors pasco co	Pasco	2022-02-27 17:00:00	2	27	2022	afternoon	1			no2	no2	yes2		calm		dead crab floating	no	2022-03-03 11:27:21		2022-03-03 11:27:21					-82.7966	28.2508
1725	3d42cbe4-e956-4f02-8e43-eea6e6150216	Bunche Beach	Lee	2022-03-02 17:00:00	3	2	2022	morning	2			no2	yes2	yes2		calm		extremely low tide, both were juveniles.	yes	2022-03-03 12:31:14		2022-03-03 12:31:14					-81.9681	26.4763
1726	d9385046-5869-4e96-840c-358a676f1af6	Old Tampa bay. Ben T david Beach, Whiskey Joe's	Hillsborough	2021-10-22 17:00:00	10	22	2021	afternoon	2	1	1	yes2	no2	no2		calm			no	2022-03-03 13:31:00		2022-03-03 13:31:00					-82.5718	27.9677
1727	85ed4f19-d33e-4003-8734-fcf207e5948c	Boat launch ramp at Doc's Bait House	Brevard	2022-03-01 17:00:00	3	1	2022	afternoon	100			yes2		yes2		windy	North	Boat launchers were running them over.	yes	2022-03-03 16:35:03		2022-03-03 16:35:03					-80.7084	28.3575
1728	a364caf6-824e-4bba-8062-0c423f31937a	Navarre Beach,Florida,Santa Rosa Island soundside,located on shore deceased,right in north of water tower	Santa Rosa	2022-03-03 18:00:00	3	3	2022	morning	1			no2	no2			calm		think it was a large female,recently deaseased on shore just off of water line	yes	2022-03-03 19:41:38		2022-03-03 19:41:38					-86.8861	30.3799
1729	9a8021bb-b5e6-42b6-8f65-cdd7fc2fedd3	Caloocan State Park	Lee	2022-03-01 17:00:00	3	1	2022	afternoon	11	4	7	yes2	no2	yes2		windy	From NE	I saw a total of 30 to 35 crabs. Most were dead all but one were males. I saw 4 mating and 4 live males looking for mates	yes	2022-03-03 20:14:13		2022-03-03 20:14:13					-82.0404	26.7521
1730	adc41066-98c2-48b0-8811-940ab903eb69	shore of Hernando channel near marker 43	Hernando	2022-03-03 17:00:00	3	3	2022	afternoon	1	1	0	no2	no2	no2		windy	from west	crab was on its back, I righted it and helped it back into water	yes	2022-03-04 13:52:58		2022-03-04 13:52:58					-82.6847	28.5025
1731	7ba241a7-50f0-4681-81b6-058aed8d52e1	Thousand Islands Conservation Area	Brevard	2022-03-03 17:00:00	3	3	2022	afternoon	2	1	1	yes2	no2	no2		calm			yes	2022-03-04 17:58:19		2022-03-04 17:58:19					-80.622	28.3279
1732	93d18c8d-1b17-4a17-8ea5-36eed07d1b96	Cocoa beach, private dock	Brevard	2022-02-18 17:00:00	2	18	2022	afternoon	2	1	1	yes2	no2	no2		calm			yes	2022-03-04 18:00:37		2022-03-04 18:00:37					-80.6126	28.3295
1733	01ed0841-2c41-401e-8cd1-b339d1f7306c	Horseshoe Beach, 11th Ave e	Dixie	2022-03-04 17:00:00	3	4	2022	afternoon	2	1	1	yes2	no2	no2		windy	Out of the sw	Crab were swimming to shore and stopped short of the shoreline.	yes	2022-03-04 20:18:18		2022-03-04 20:18:18					-83.287	29.4378
1734	f8127f14-e97f-4a25-8f50-d629f9a73aa6	Rabbit Key	Collier	2022-02-25 17:00:00	2	25	2022	evening	2	1	1	yes2	no2	yes2		calm			yes	2022-03-04 20:56:35		2022-03-04 20:56:35					-81.3772	25.7521
1735	f1a0bcc8-957a-49c3-8f52-36b7c7e172db	Newfound Harbor, Banana River just south of Buck Point	Brevard	2022-03-04 17:00:00	3	4	2022	morning	20	10	10	yes2	no2	no2		calm		at least 10 mating pairs with a few more males alone. all in approx 12-18 inches of water about 73 degrees and they were on coquina bar.	yes	2022-03-05 00:03:25		2022-03-05 00:03:25					-80.6562	28.2981
1736	7bee22e7-c7d6-4c73-82d8-87eba3a7767f	Curry Hammock State park	Monroe	2022-02-18 17:00:00	2	18	2022	morning	2	1	1	yes2	no2			calm			no	2022-03-05 02:28:41		2022-03-05 02:28:41					-85	29
1737	ce33f03e-8eff-4393-8fe8-7751c07e84be	Guy Bradley Trail Everglades National Park Flamingo	Monroe	2022-03-03 17:00:00	3	3	2022	evening	12	3	10	yes2	no2	no2		windy	On shore	It was right around 5:00 pm. Gravely sand shoreline, a large female was almost buried in the sand, and came up with two males attached. Eventually they all swam out to open water.	yes	2022-03-05 15:38:26		2022-03-05 15:38:26					-85	29
1738	9e4bc14b-e6b2-419e-84f3-6076f3ff3459	3371 Gulf Winds Circle, Hernando Beach Fl backyard gulf- crab lives at dock	Hernando	2022-03-05 17:00:00	3	5	2022	nigh	1			no2	no2	no2		calm		This horseshoe crab lives at our seawall	yes	2022-03-06 04:44:27		2022-03-06 04:44:27					-82.6664	28.4945
1739	3036de9e-83ac-4331-83b2-b30a76d352a9	macalmory key near Shell Mound and Cedar Key	Levy	2022-03-05 17:00:00	3	5	2022	afternoon	8	4	4	yes2	no2	yes2		windy	NW	The beach was littered with dead crabs. Some live ones were on thier back so i flipped them over. Mating crabs were moving along the shoreline and one pair was on the beach with the female dug into the sand.	yes	2022-03-06 11:15:08		2022-03-06 11:15:08					-83.0726	29.1875
1740	93a55159-6be0-4690-8be1-c229e620145d	Ding Darling	Lee	2022-03-25 17:00:00	3	25	2022	afternoon	3	2	1	yes2	no2	no2		calm		12 inches of water in small estuary cove. Mid tide.	yes	2022-03-06 11:29:47		2022-03-06 11:29:47					-82.0988	26.4597
1741	92d984cb-3f7b-435b-86c0-047ba97b24c0	Beach at Vicente and seawall at north end of Colony point Dr, Punta Gorda, Fl	Charlotte	2022-03-04 17:00:00	3	4	2022	morning	5	2	3		yes2	yes2		windy	Northwest	Sandy beach, but heavy dead grass blowing up on shore caused problems for crabs to crawl over to find sand!	yes	2022-03-06 12:11:26		2022-03-06 12:11:26					-82.075	26.9201
1742	41480697-4596-4bdf-8df8-2152309887b1	Cockroach Bay Aquatic Preserve	Hillsborough	2022-02-17 17:00:00	2	17	2022	nigh	10	5	5	yes2	no2	no2		calm		Shallow water, 3-5' deep	yes	2022-03-06 12:19:33		2022-03-06 12:19:33					-82.5112	27.7055
1743	e6c8095e-f64d-4688-8f70-853f3d6efe88	Shell Mound boat ramp	Levy	2022-03-11 17:00:00	3	11	2022	afternoon	4	2	2	yes2	no2	no2		calm		tide i/2 way to high, saw to pairs mating crawl by swftly going westerly	yes	2022-03-06 13:17:18		2022-03-06 13:17:18					-83.0692	29.207
1744	2f083b36-7e37-4815-8284-68c7a6c067d4	Skyway Bridge South Rest Area	Hillsborough	2022-03-02 17:00:00	3	2	2022	afternoon	12			no2	yes2	yes2		windy	southeast	All crabs were dead	yes	2022-03-06 14:52:14		2022-03-06 14:52:14					-82.6132	27.585
1745	43efaf2a-caaa-41fe-8403-781aae71b5c1	south dead end of 103rd Street West at Old Boat launch	Manatee	2022-03-02 17:00:00	3	2	2022	afternoon	2	1	1	yes2	no2			calm			no	2022-03-06 16:02:58		2022-03-06 16:02:58					-82.6681	27.4586
1746	ddd9eeac-bb71-44a8-8f72-e79320c60e69	Private property kayak launch beach	Brevard	2022-03-05 17:00:00	3	5	2022	evening	64	32	32	yes2	no2	no2		windy	East	some couples where boring into the sand	yes	2022-03-06 17:30:44		2022-03-06 17:30:44					-80.7981	28.5762
1747	216a4a3a-e115-4abb-8e59-125cc69c2f93	Beach	Franklin	2022-03-06 17:00:00	3	6	2022	afternoon	20	6	16	yes2	no2	no2		windy	North	High tide. The winds starting to calm down. More lone crabs than last year. A lot less crabs overall than last year	yes	2022-03-06 21:19:18		2022-03-06 21:19:18					-84.4416	29.9295
1748	b1324b1f-0aa0-4e4b-8a85-b47a9874473a	The Anchorage Condominium, small beach at waterfront, 420 Moore Park Ln Merritt Island	Brevard	2022-03-06 17:00:00	3	6	2022	afternoon	20	10	12	yes2	no2	yes2		calm		Have seen the mating crabs in large #s multiple times in the past few weeks and I have photos and videos.	yes	2022-03-06 21:47:28		2022-03-06 21:47:28					-80.7064	28.3552
1749	0a8e9f4a-9de9-4928-8b62-e9f75939930f	We were just south of Rotary Park on US1 in Titusville, FL.	Brevard	2022-03-06 17:00:00	3	6	2022	afternoon	60			yes2	no2	no2		windy	West	Severe of the crabs had barnacles. We took a lot of photos if you’d like.	yes	2022-03-06 23:31:29		2022-03-06 23:31:29					-80.8077	28.608
1750	90bf61e6-2a84-4167-862c-8b517179a69e	Dune Ln & N Indian River Dr Cocoa FL	Brevard	2022-03-06 17:00:00	3	6	2022	evening	15	8	7	yes2	no2	yes2		windy	From the East	This is my third sighting over the past couple of months. Same location.	yes	2022-03-06 23:52:28		2022-03-06 23:52:28					-80.7593	28.4424
1751	05e6a221-d39e-4f39-8369-514a67fbb78e	Windmark beach	Gulf	2022-03-05 17:00:00	3	5	2022	afternoon	2	1	1	yes2	no2	no2		windy	Northwest	Very large crabs. They were on the beach about 2 min	yes	2022-03-07 01:02:59		2022-03-07 01:02:59					-85.3431	29.8594
1752	9d16beba-3ff3-45fb-81e3-82860476ebb4	Cedar Key City Beach	Levy	2022-03-07 17:00:00	3	7	2022	morning	100	40	60	yes2	no2	yes2		windy	ESE	Outgoing tide from high. Lots of pairs and also singles. Not many dead maybe 5 or so. Lots of mating couples.	yes	2022-03-07 11:51:55		2022-03-07 11:51:55					-83.0298	29.136
1753	7cb1ed3c-577f-44cb-8934-9900a67bc822	Fort DeSoto	Pinellas	2022-03-06 17:00:00	3	6	2022	afternoon	2	1	1	yes2	no2	no2		windy			no	2022-03-07 14:48:10		2022-03-07 14:48:10					-82.7016	27.6285
1754	02a163f5-d8fe-4f92-8d0c-064a403fbbce	Off 528 westbound	Brevard	2022-03-07 17:00:00	3	7	2022	afternoon	7	4	3	yes2		yes2		windy	West		yes	2022-03-07 18:19:17		2022-03-07 18:19:17					-85	29
1755	ff0bca25-4104-49e6-8607-ef21d6367768	420 Moore Park Lane, Merritt Island 32952	Brevard	2022-03-07 17:00:00	3	7	2022	afternoon	62	31	31	yes2	no2	donno		windy	not sure, it's breezy but not ridiculous	Many crabs, 99% mating. It's a tiny sandy beach next to our dock. We go out every day and flip over the ones that get upside down.	yes	2022-03-07 18:38:19		2022-03-07 18:38:19					-80.7064	28.3552
1756	cf50c4c2-ac79-467f-8848-0cf8f153303f	In a room warm water refuge at the Florida power and light power plant	Brevard	2022-03-07 17:00:00	3	7	2022	morning	2	1	1		no2	yes2		windy	Southeast	Over 100 dead in the same area. Only two observed alive mating.	yes	2022-03-07 18:42:06		2022-03-07 18:42:06					-80.7617	28.4672
1757	3e44128a-3579-40c3-8f91-33a9311587b7	Cedar Key; small island/bar partly exposed at low tide with cove like structure	Levy	2022-03-01 17:00:00	3	1	2022	afternoon	12			yes2	no2	no2		calm		Change of tide from low tide to high tide, recently a full moon	yes	2022-03-07 20:08:32		2022-03-07 20:08:32					-83.0652	29.1494
1758	58a28522-9ded-48de-8794-cf85bdc8044f	Turkey Point Shoal, FL	Wakulla	2022-03-05 17:00:00	3	5	2022	afternoon	30	10	20	yes2	no2	yes2		calm			yes	2022-03-07 20:41:28		2022-03-07 20:41:28					-85.0454	29.5877
1759	d2f1e429-110f-406f-817f-c1f0f259d18d	At Andrew state park	Bay	2022-02-26 18:00:00	2	26	2022	evening	2	2	2	yes2	no2	no2		calm			no	2022-03-08 12:01:49		2022-03-08 12:01:49					-85.7313	30.1328
1760	14018aea-6fbb-4bde-8776-e87727f50ace	Coco plum beach. Around 14:00 03/08/22	Monroe	2022-03-08 17:00:00	3	8	2022	afternoon	2	1	1	yes2	no2	yes2		windy	130 degrees	I have a photo.	yes	2022-03-08 20:51:27		2022-03-08 20:51:27					-80.9982	24.7312
1761	b489d38d-3373-4f0b-8e0a-a5337cef7ca3	Sand Bay, New Port Richey	Pasco	2022-03-08 17:00:00	3	8	2022	afternoon	5	2	2	yes2	no2	no2		windy	SW	Small tidal creek, halfway into incoming tide, water temp 75	yes	2022-03-08 20:58:44		2022-03-08 20:58:44					-82.7699	28.2078
1762	3a8ce879-da63-420d-8c0f-aefd09f9b112	Cruikshank trail at black point drive, right after mile 3	Brevard	2022-03-09 17:00:00	3	9	2022	morning	30			yes2	no2	yes2		windy	East	All climbing on eachother	yes	2022-03-09 15:16:20		2022-03-09 15:16:20					-85	29
1763	ee411678-2ba6-431f-81d3-e0889d931e6f	Rabbit Key Sandbar (NE side of the island)	Monroe	2022-02-05 17:00:00	2	5	2022	afternoon	24	12	12	yes2	no2	yes2		calm		Sandbar surrounded by mangrove islands	yes	2022-03-09 15:50:42		2022-03-09 15:50:42					-81.3773	25.7518
1764	8b26369e-d55d-43dd-8a5a-4536f33ea937	Little beach at end of condo dock	Brevard	2022-03-09 17:00:00	3	9	2022	morning	7	4	3	yes2	no2	yes2		windy	from the west SW	Are we supposed to include the dead crabs in the count? One dead female today. We try to flip over the upside down ones but don't always get to them in time.	yes	2022-03-09 16:20:50		2022-03-09 16:20:50					-80.7064	28.3551
1765	7e6de8d3-db23-4c1c-87ef-37933bb47dcf	Piney Island, marsh creek	Wakulla	2022-03-04 17:00:00	3	4	2022	afternoon	2	1	1	yes2	no2	no2		calm		Crabs were in shallow water, at edge of waterline near spartina grass mating.	yes	2022-03-09 18:29:57		2022-03-09 18:29:57					-84.3654	30.035
1766	6664b993-7f6d-4b41-89ce-24413f7a80f3	She'll Island at the mouth of the Crystal River	Citrus	2022-03-09 17:00:00	3	9	2022	afternoon	2	1	1	yes2	no2	no2		windy	SW	Outgoing tide, female was burrowing in the shell hash of the island with male attached	yes	2022-03-09 21:29:56		2022-03-09 21:29:56					-82.6925	28.9254
1767	b2cab5df-8ceb-4e9b-886c-759ef6b2357f	Small pebble beach on the inter coastal	Pinellas	2022-03-09 17:00:00	3	9	2022	afternoon	4	2		yes2	no2	no2		windy	South	Pebbles. The tide was fairly high.	no	2022-03-09 23:10:15		2022-03-09 23:10:15					-82.836	27.8896
1768	1ae0f34a-4832-4b4f-8cb5-5fb2ea115997	Tarpon Basin, key Largo	Monroe	2022-03-09 17:00:00	3	9	2022	afternoon	2	1	1	yes2	no2	no2		calm			no	2022-03-09 23:43:18		2022-03-09 23:43:18					-80.4245	25.1164
1769	34519a37-de4a-4fc5-8cf7-4f6db81b6275	hickory bridge dead in bushes	Lee	2022-02-21 17:00:00	2	21	2022	evening	20					yes2					no	2022-03-10 02:27:00		2022-03-10 02:27:00					-81.8572	26.3613
1770	9fbee22d-408b-45bf-8809-c6db190a545c	I saw two sets of crabs mating off the sandbar by Caxambas marina	Collier	2022-02-22 17:00:00	2	22	2022	afternoon	2	2		yes2	yes2	yes2		calm		I have pics	yes	2022-03-10 03:37:41		2022-03-10 03:37:41					-81.6922	25.8979
1771	54e5a6af-2bae-4f4b-8c26-5331dd40597b	Punta gorda fl	Charlotte	2022-03-09 17:00:00	3	9	2022	evening	50			yes2	no2	no2		windy		Circling together	yes	2022-03-10 03:50:08		2022-03-10 03:50:08					-82.0617	26.9513
1772	a1b8dc7f-cddc-46e3-85f7-c853523747b4	Clearwater intercoastal waterway	Pinellas	2022-03-10 17:00:00	3	10	2022	morning	2	1		yes2	no2	no2		windy	Northeast		yes	2022-03-10 15:49:57		2022-03-10 15:49:57					-82.8068	27.9525
1773	3cb77f1d-544c-4ea0-8875-16a143d2d05f	Filling creek and Straub memorial pwky	Pasco	2022-03-11 17:00:00	3	11	2022	afternoon	2	1	1	yes2	no2	no2		windy	North		yes	2022-03-11 19:08:44		2022-03-11 19:08:44					-82.7547	28.2185
1774	62aab157-4c2f-4805-884a-75a2577ca555	Sombrero Beach, Marathon Key, Florida	Monroe	2022-03-06 17:00:00	3	6	2022	afternoon	3	1	1	yes2	no2	no2		windy	west		yes	2022-03-12 01:22:20		2022-03-12 01:22:20					-81.0837	24.6922
1775	83300ac8-1d23-41ac-8fad-94eefe4444b8	Daytona beach Florida. Next to Main Street bridge in intracoastal on oyster bed.	Volusia	2022-03-12 17:00:00	3	12	2022	morning	2	1	1	yes2	no2	no2		windy	North		no	2022-03-12 12:53:18		2022-03-12 12:53:18					-81.0208	29.2222
1776	557662da-dcc6-4a4d-865a-3bc0350204eb	Bill Coy Preserve 5350 Placida Road Englewood, FL	Charlotte	2022-03-05 17:00:00	3	5	2022	afternoon	2	1	1	yes2	no2	no2		windy	South	Spotted in mudflats by the mangroves	yes	2022-03-12 16:03:32		2022-03-12 16:03:32					-82.316	26.8903
1777	8b0d8fa4-0bd6-461b-8a9d-d78082342ac2	End of Mashes Sands Beach	Wakulla	2022-03-10 17:00:00	3	10	2022	afternoon	2	1	1	yes2	no2	no2		windy	SW		yes	2022-03-12 20:17:01		2022-03-12 20:17:01					-84.3406	29.9743
1778	3a110606-79ff-481b-8b4e-dc91743daa0d	Mosquito Lagoon	Volusia	2022-03-11 17:00:00	3	11	2022	afternoon	4	2	2	yes2	no2	yes2		windy	east to west	We were in Haulover Canal in mosquito lagoon when we saw the crabs , in addition there were a lot of dead ones	yes	2022-03-12 23:13:52		2022-04-25 15:24:09	Berlynna.Heres_myfwc				-80.7933	28.8319
1779	e6e883c0-c58f-452b-8aef-0a131e5afbe2	Ballast Key NW Beach overlooking Woman Key	Monroe	2022-03-13 16:00:00	3	13	2022	evening	1	1	0	no2	no2	no2		windy	From NE	Shallow sandy bottom protected from winds, crab came toward shoreline then moved further south	yes	2022-03-14 03:21:15		2022-03-14 03:21:15					-81.9648	24.5239
1780	0adbd7c7-9d90-4048-8e75-56d252ce1662	Spring Warrier Camp , Taylor County , Florida	Taylor	2022-03-04 16:00:00	3	4	2022	afternoon	2	1	1	yes2	no2	no2		donno2		I've Seen Horseshoe crabs mating in abundance at Adam's Beach, Taylor County a few years ago. After I read the March 2nd article ,I've been going to Adam's Beach on a regular basis to watch for sightings.article	yes	2022-03-14 15:11:59		2022-03-14 15:11:59					-83.6303	29.9577
1781	b458fa8e-a5c8-4f96-897f-4b5ff82d3ce8	on bay side of Midnight Pass about 10-12 dead baby horseshoe crabs	Sarasota	2022-03-15 16:00:00	3	15	2022	morning	10			no2	yes2	yes2		calm		10-12 dead baby horseshoe crabs. I have pictures	yes	2022-03-15 14:03:39		2022-03-15 14:03:39					-82.5118	27.2092
1782	d0af63cd-c5c3-42ad-86e7-dbc703925261	2nd sighting. Under A1A bridge over Banna River, on the east side, just before N. Banna River DR. exit on Merritt Island	Brevard	2022-03-10 16:00:00	3	10	2022	morning	50	23	27	yes2	no2	no2		windy	East	On a small sand bar next to the retaining wall and pilings on east side under bridge.	yes	2022-03-15 15:45:06		2022-03-15 15:45:06					-80.6581	28.405
1783	cc0124dc-ac44-4063-848b-00a9bd7b864b	Sandpoint Park boat ramp Titusville Fl.	Brevard	2022-02-24 20:00:00	2	24	2022	morning	2	1	1	yes2	no2	no2					no	2022-03-15 23:03:58		2022-03-15 23:03:58					-85	29
1784	797cf780-a34f-463b-8696-1b8398184809	Shoreline	Monroe	2022-03-12 16:00:00	3	12	2022	evening	4	2	2	yes2	no2	no2		windy			no	2022-03-16 12:31:11		2022-03-16 12:31:11					-80.495	25.0468
1785	54152fbd-9193-478f-8098-ddd71ad03277	Highland Beach, Everglades NP	Collier	2022-02-08 16:00:00	2	8	2022	evening	500	50	450	yes2	no2	yes2		calm		Have photos/videos	yes	2022-03-16 12:33:59		2022-03-16 12:33:59					-81.1806	25.4753
1786	0c93c6c8-0280-4608-805c-dc9c83e07382	Cape haze aquatic preserve	Sarasota	2022-02-26 16:00:00	2	26	2022	afternoon	6	3	3	yes2	no2	yes2		windy		Low tide on a sand bar close to the beach in the bay. Several mated and a couple single males	yes	2022-03-16 12:47:15		2022-03-16 12:47:15					-82.1645	26.7767
1787	791acf31-ac82-4deb-8ca1-def26c5f2ad8	Everglades National Park near the employee housing. They were in the fishing spot there. There are mangrove trees along the shore and the shore consists of coquina.	Collier	2021-12-19 16:00:00	12	19	2021	afternoon	2	1	1	yes2	no2	yes2		windy	Not sure	There was a dead horseshoe crab on shore. When I visit my dad in the Everglades, I usually find dead horseshoe crabs. We were fishing and the mating pair appeared very close to shore on the conquina. They stay visible for around 15 min.	yes	2022-03-16 13:06:03		2022-03-16 13:06:03					-80.9177	25.1415
1788	01619662-5b58-4aef-8a8e-eca1bd4521d9	Bald Point state park, near the spit	Franklin	2022-03-05 16:00:00	3	5	2022	evening	20	7	13	yes2	no2	no2		windy	From the east southeast	I think it was close to the second high tide. Females were either partially buried or returning to the ocean.	yes	2022-03-16 13:28:41		2022-03-16 13:28:41					-84.3403	29.9489
1789	4a26eec6-371a-4d37-80f8-f74406099e58	End of cape San blas	Gulf	2022-03-05 16:00:00	3	5	2022	morning	100					no2		windy	South west	They were in about 4 feet of water everywhere	yes	2022-03-16 15:26:41		2022-03-16 15:26:41					-85.391	29.8768
1790	3c1baebe-a1e9-4b4d-8939-0449f3f76bd6	Canal	Brevard	2022-03-16 16:00:00	3	16	2022	afternoon	4	1	3	yes2	no2	no2		windy	North	Two were connected, 1 joined for a minute, then went away.	yes	2022-03-16 17:05:50		2022-03-16 17:05:50					-80.6181	28.3176
1791	a4879b89-9c29-4e83-8b14-85070fc22667	Sewalls Point Park	Martin	2022-03-11 16:00:00	3	11	2022	morning	1			no2	yes2	no2		windy	West	I found a molt, not a live or dead crab	yes	2022-03-16 17:41:05		2022-03-16 17:41:05					-80.1992	27.2024
1792	5d410372-8e0b-447b-87e0-a0498474a9fb	Lack water Sound Key Largo off Stillright point in 4 feet of warer	Monroe	2022-03-16 16:00:00	3	16	2022	afternoon	1	1	0	no2	no2	no2		windy	South	Crab swimming along bottom 4 ft deep	yes	2022-03-16 18:27:38		2022-03-16 18:27:38					-80.3946	25.1598
1793	f2327e0e-00b5-40ad-8bf3-7b52269270fb	Pine Island, Spring Hill	Hernando	2022-03-09 16:00:00	3	9	2022	afternoon	16	8	8	yes2	no2	no2		windy			yes	2022-03-16 19:24:43		2022-03-16 19:24:43					-82.6558	28.5715
1794	83de993c-29ae-44d2-82e8-4df11a21cac2	Canal Street , Crawfordville / Shell Point Canal where water pases through . Saw 2 Horseshoes mating	Wakulla	2022-03-06 16:00:00	3	6	2022	evening	2	1	1	yes2	no2	no2				High tide in Canal	yes	2022-03-16 19:34:48		2022-03-16 19:34:48					-84.2994	30.0719
1795	12b92c57-991f-4f34-8a6a-1cc6fd4a17dd	Ponce de Leon park punta gorda fl	Charlotte	2022-03-15 16:00:00	3	15	2022	morning	3			no2	yes2	yes2		calm			yes	2022-03-16 21:20:54		2022-03-16 21:20:54					-82.0529	26.933
1796	ea2fb9c5-a49d-4586-828e-cf40d4c034fa	Port St Joe, St Joesph Bay Aquatic Preserve	Gulf	2022-03-16 16:00:00	3	16	2022	afternoon	30	15	15	yes2	yes2	yes2		calm		we observed many crabs walking from the preserve center to conch island	yes	2022-03-16 21:26:18		2022-03-16 21:26:18					-85.3172	29.7269
1797	546ed648-e603-4cb9-8f23-4dd63c988729	Cocoa Beach Country Club	Brevard	2022-03-12 16:00:00	3	12	2022	morning	50	25	25	yes2	donno	donno		windy	SSW		yes	2022-03-17 02:50:24		2022-03-17 02:50:24					-80.6358	28.3106
1798	9b04462a-0b9f-4c0c-8713-c74917f11fda	Cedar Key park beach	Levy	2022-03-17 16:00:00	3	17	2022	evening	47	17	30	yes2	no2	no2		windy	East	Very active and closer to shore than I remember ever seeing them	yes	2022-03-17 06:54:06		2022-03-17 06:54:06					-83.0352	29.142
1799	14137d50-67c2-4630-81d8-b0446427eea4	Mating pair	Hernando	2022-03-04 16:00:00	3	4	2022	afternoon	2	1	1	yes2	no2	no2		calm		Sunny day. Multiple sightings	yes	2022-03-17 11:44:13		2022-03-17 11:44:13					-82.6618	28.5513
1800	f00b3b29-25e5-4f99-820c-d44fe1380a6d	Dr.alan paynes dock off Calhoun dr destin fl	Okaloosa	2022-03-05 17:00:00	3	5	2022	evening	30	10	20	yes2	no2	no2		calm		I have never seen horseshoe crabs here before I lived here since 1995 and have never seen them till that night	yes	2022-03-17 11:53:07		2022-03-17 11:53:07					-85	29
1801	fde17ab5-5a7e-4142-871d-52c1f77c80d4	Bald point state park	Franklin	2022-03-05 16:00:00	3	5	2022	afternoon	100	60	40	yes2	no2	no2		calm			yes	2022-03-17 13:16:39		2022-03-17 13:16:39					-84.3422	29.907
1802	1599c8b8-743e-483e-8225-5f67a7d85c03	Little beach that is just east of the Parrish Park North main beach	Brevard	2022-03-12 16:00:00	3	12	2022	evening	301	111	190	yes2	no2	yes2		windy	5.5 m/s from the NNW 340 degrees	Had 301 crabs on this tiny section of beach and only 82 crabs along the entire Parrish Park North Beach. Quality of the sand here has not been impacted by fill Brevard County has been using to address potholes at Parrish Park North beach.	yes	2022-03-17 13:46:30		2022-03-17 13:46:30					-80.7872	28.6294
1803	f88c14fc-4de3-4ac0-8529-a7e5f234c9aa	900 e Marion Punta Gorda FL	Charlotte	2022-02-14 16:00:00	2	14	2022	morning	5			no2	yes2	yes2		calm		Very low tide.	yes	2022-03-17 15:02:56		2022-03-17 15:02:56					-82.0399	26.9436
1804	cb181ebd-d35f-4df6-896c-8442530ae972	At the old airport in Bay county	Bay	2022-03-16 16:00:00	3	16	2022	evening	2	1	1	yes2	no2	no2		windy	S		yes	2022-03-17 15:05:04		2022-03-17 15:05:04					-85.8048	30.2968
1805	32b9e312-bd53-41c1-802a-ea5f51618298	Big Pine Key	Monroe	2022-03-09 16:00:00	3	9	2022	afternoon	2	1	1	yes2	no2	no2		calm		observed crabs walking past my dock in a manmade canal behind my residence.	yes	2022-03-17 16:29:46		2022-03-17 16:29:46					-81.3927	24.7237
1806	698e1610-ebd1-4888-8224-048055e7f4f8	Shelly key	Pinellas	2022-03-17 16:00:00	3	17	2022	afternoon	2	1	1	yes2	no2	no2		windy	Northeast		yes	2022-03-17 19:32:43		2022-03-17 19:32:43					-82.7373	27.65
1807	cc8c8067-d399-4b94-83b1-0c3956cef50d	Shelly key preserve	Pinellas	2022-03-17 16:00:00	3	17	2022	afternoon	1	1	0	no2	no2	yes2		windy	Northeast	I've seen this dead crab a few times cuz I'm out here a lot.	yes	2022-03-17 19:35:34		2022-03-17 19:35:34					-82.7358	27.6591
1808	6fc4c3a9-8090-4909-88ca-e8f6c67c8c17	Boca Ciega Millennium Park, off of the kayak path right as soon as you get through the shallow water paths.	Pinellas	2022-03-16 16:00:00	3	16	2022	afternoon	2			no2	yes2	yes2		windy	SE	High tide going out to low	yes	2022-03-17 20:03:56		2022-03-17 20:03:56					-82.8123	27.8306
1809	0726ccf2-d0e8-453d-829c-5f2a9a3ccc47	Caladesi island	Pinellas	2022-03-17 16:00:00	3	17	2022	morning	1			no2	no2	donno		windy			no	2022-03-17 21:09:33		2022-03-17 21:09:33					-82.8241	28.0292
1810	27b0c5f1-73d9-4645-8e9b-8d6ab196ea9a	North Palm beach country club, in the pond at hole #7, pond is adjacent to the intracoastal waterway.	Palm Beach	2022-03-17 16:00:00	3	17	2022	afternoon	2	1	1	yes2	no2	no2		calm			yes	2022-03-17 22:03:00		2022-03-17 22:03:00					-80.066	26.8325
1811	c45e46da-9910-4465-85e9-5291abb9784e	Punta Gorda	Charlotte	2022-03-10 16:00:00	3	10	2022	morning	50	25	25	yes2	no2	no2		calm		There were many horseshoe pairs. Noticed them wade fishing. They were all along the bar.	yes	2022-03-17 23:29:57		2022-03-17 23:29:57					-82.0915	26.8934
1812	8940cb0d-5798-4c7b-8887-4a01b5b562ad	S pete island	Broward	2022-03-06 16:00:00	3	6	2022	afternoon	2	1	1	yes2	no2	no2		calm		At the end of beach. No people.	no	2022-03-18 12:11:54		2022-03-18 12:11:54					-82.7386	27.7006
1813	d05b368f-d72c-419e-8e96-6b8b42b78f73	Courtney Campbell Causeway	Hillsborough	2022-03-17 16:00:00	3	17	2022	afternoon	1				yes2	no2		calm		Low tide, next to mangroves	yes	2022-03-18 14:31:05		2022-03-18 14:31:05					-82.6064	27.9729
1814	a6946419-7f2f-4a4a-8a5b-6bb5a6e738bc	Key West South Roosevelt sea wall not far from Seaside drive	Monroe	2022-03-18 16:00:00	3	18	2022	morning	2	1	1	yes2	no2	no2		calm			yes	2022-03-18 14:46:18		2022-03-18 14:46:18					-81.7486	24.5606
1815	7e996605-999a-4662-8127-1e8c140ea859	Rocky Point	Hillsborough	2022-02-20 16:00:00	2	20	2022	evening	2	1	1	yes2	no2	yes2		calm			yes	2022-03-18 15:17:36		2022-03-18 15:17:36					-82.573	27.9638
1816	9cef4fa8-dbb1-4af1-8693-3783b8f52bcb	Green key rd	Pasco	2022-03-17 16:00:00	3	17	2022	nigh	900	500	400	yes2	no2	yes2		calm		Tide was incoming and almost high	yes	2022-03-18 16:24:37		2022-03-18 16:24:37					-82.7518	28.255
1817	15a0a65a-ee9f-4da9-8e46-a40adc08cb99	Cocoa Beach in a Canal	Brevard	2022-03-18 16:00:00	3	18	2022	afternoon	2	1	1	yes2	no2	no2		calm		See them often in the last week.	yes	2022-03-18 17:19:18		2022-03-18 17:19:18					-80.6178	28.3175
1818	fa731af7-d052-4981-82c3-ad1ec2e622d7	End of walkway	Pasco	2022-03-18 16:00:00	3	18	2022	afternoon	2	1	1	yes2	no2	no2		windy	Southwest	I have pictures if you’d like them	yes	2022-03-18 18:32:17		2022-03-18 18:32:17					-82.7276	28.2512
1819	cec3c39a-3cbc-40a7-8411-d3ec88c98760	EG Simmons Park kayak launch	Hillsborough	2022-03-18 16:00:00	3	18	2022	afternoon	2	1	2	yes2	no2	yes2		windy		Lots of feeder fish around them	yes	2022-03-18 21:47:14		2022-03-18 21:47:14					-82.4644	27.7438
1820	1da42f3c-9c1e-4c83-83c9-53aef115648c	New Smyrna Dunes	Volusia	2022-03-18 16:00:00	3	18	2022	morning	2	1	1	yes2	no2	no2		calm		The male was HUGE. Maybe we’ve only seen smaller ones before but I’ve never seen a male that big. They were attached so I’m assuming it was a male but he was massive. Have pics if you’d like to see!	yes	2022-03-19 02:54:54		2022-03-19 02:54:54					-80.9145	29.0741
1821	c483dfcd-56a7-41cc-8567-644e5e93e57a	Hudson beach. 2836161-82.71088	Pasco	2022-03-08 16:00:00	3	8	2022	evening	2	1	1	yes2	no2	no2		calm		They were on the sand and crawling to the water. I have a vidio and pictures of them.	yes	2022-03-19 12:19:58		2022-03-19 12:19:58					-82.7108	28.3617
1822	ad61f921-fddf-4a7b-8900-da135ea1e76e	Big Pine Key, it’s a boat ramp and we saw them near the mangroves to the left of the ramp	Monroe	2022-03-19 16:00:00	3	19	2022	afternoon	5	4	1	yes2	no2	no2		calm		A pair were mating very close to the mangroves, the other females (large ones) were moving pretty fast along the sand in the shallows	yes	2022-03-19 23:37:51		2022-03-19 23:37:51					-81.3764	24.7199
1823	5171418c-df1b-4d17-8f03-7162712a6922	Entrance to Long Key Lake in Long Key State Park	Monroe	2022-03-04 16:00:00	3	4	2022	morning	7	1	6	no2	no2	no2		calm		They were all on their backs, they not moving. I put the up right and they went back to the lake. I do have pictures. 1 was tagged	yes	2022-03-20 01:50:34		2022-03-20 01:50:34					-80.8231	24.8149
1824	7ba04cef-4b38-412b-815f-da2a2105fd5e	11th Ave E, Horseshoe Beach	Dixie	2022-03-20 16:00:00	3	20	2022	afternoon	2	1	1	yes2	no2	no2		windy	North	Incoming tide, water was murky, only sighted 2 crabs which were mating.	yes	2022-03-20 21:32:06		2022-03-20 21:32:06					-83.2873	29.4379
1825	42e8d539-746b-49d5-884d-eefdf3d6f19f	Plantation key	Monroe	2022-03-20 16:00:00	3	20	2022	evening	2	1	1	yes2	no2	no2		calm		Swimming near beach	yes	2022-03-20 22:13:30		2022-03-20 22:13:30					-80.5612	24.9695
1826	90a56d1c-d3a6-4e25-8937-6ed503a50afe	Robinson preserve	Manatee	2022-03-20 16:00:00	3	20	2022	afternoon	1					yes2				I saw approx 10 horseshoe crab shells while hiking today; however, one looked freshly dead.	yes	2022-03-21 01:44:15		2022-03-21 01:44:15					-85	29
1827	ca54ff36-c393-4d97-8b41-130dad15c55e	Dickman’s Island Sandbar, Caxambas Pass	Collier	2022-03-21 16:00:00	3	21	2022	morning	5	3	2	yes2	no2	no2		windy	East	Saw two mating pairs, and one individual female	yes	2022-03-21 20:17:22		2022-03-21 20:17:22					-81.7178	25.9048
1828	d9456ed5-39db-437d-85fb-c968cb1baa1d	Crawfordville, St. Marks National Wildlife Refuge, Wakulla Beach	Wakulla	2022-03-21 16:00:00	3	21	2022	afternoon	2	1	1	yes2	no2	no2		calm			yes	2022-03-22 00:02:28		2022-03-22 00:02:28					-84.2612	30.1048
1829	3beeee3d-824e-4cbc-8c82-cb5282d53772	Sebastian inlet state park	Brevard	2022-03-17 16:00:00	3	17	2022	afternoon	2	1	1	donno	no2	no2		calm		Tide was going out in the inlet cove when we saw the crabs.	yes	2022-03-22 01:24:28		2022-03-22 01:24:28					-80.4494	27.8612
1830	cd43476c-8267-40cb-86b4-12d41d5eb593	merritt island after the bridge the first little drive in cove there’s trees and veggietation so they’re def gonna have lil bbies	Brevard	2022-03-22 16:00:00	3	22	2022	afternoon	4	1	3	yes2	no2	no2		windy	from the water	one was flipped over and stuck in the water and couldn’t get out so i flipped him the other guys were fuckkkkking	no	2022-03-22 20:06:49		2022-03-22 20:06:49					-85	29
1831	eeb78148-6a7e-4ab7-8ff1-2331796125b1	Between Cocoa Beach and Cape Canaveral Lagoon off to the right of the highway	Brevard	2022-03-22 16:00:00	3	22	2022	afternoon	3	1	2	yes2	no2	donno		windy	From the water.	The tides were sloshing around because of the wind. They kept coming out of the water and going back in, assuming because of our presence. We were able to flip the single one over who was on its back.	yes	2022-03-22 20:07:48		2022-03-22 20:07:48					-85	29
1832	29935b1e-0cfe-4aad-81a5-7ad368874ff3	Alfred McKethan Pine Island Park	Hernando	2022-03-22 16:00:00	3	22	2022	evening	2	2	1	yes2	no2	no2		windy	SSE		no	2022-03-22 22:13:32		2022-03-22 22:13:32					-82.6559	28.5689
1833	b8ba4b71-1460-4351-82f9-6f5bd8bb0cb5	Maritime hammock trail. Cape San Blas, Florida	Gulf	2022-03-22 16:00:00	3	22	2022	afternoon	2	1	1	yes2	no2	no2		windy	West	Mating crabs washing in and out in the waves very close to shoreline	yes	2022-03-23 00:42:19		2022-03-23 00:42:19					-85.391	29.7484
1834	cf52eada-36fb-43f8-810f-caf1ac54f837	Flora Wyle park	Pinellas	2022-03-22 16:00:00	3	22	2022	evening	8	4	4	yes2	no2	no2		calm			yes	2022-03-23 17:45:55		2022-03-23 17:45:55					-82.623	27.7866
1835	d34674ff-2a23-4d04-8587-3f372eb086b9	Port Saint Joe Park	Gulf	2022-03-23 17:00:00	3	23	2022	afternoon	2	1	1	yes2	no2	no2		windy	Towards the beach	Super rough and windy, both of em were tangled in my pomp rigs...my kid was oblivous to them mating we untangled em they stayed hooked up (mating) the entire time and went about the way... we took picures because it was his first time seeing em	yes	2022-03-23 21:58:51		2022-03-23 21:58:51					-85.3394	29.8538
1836	e4d6c999-de9d-487e-8229-32b089ce7c6a	Between the Suwannee river and Cedar Key	Dixie	2022-03-19 16:00:00	3	19	2022	afternoon	4	2	2	yes2	no2	yes2		windy	From the SW		yes	2022-03-24 19:46:01		2022-03-24 19:46:01					-83.0788	29.2058
1837	5a85e4bd-41fe-4944-8588-f75d99f000db	End of board walk at Robert K. Rees Memorial Park	Pasco	2022-03-24 16:00:00	3	24	2022	evening	4	2	2	yes2	yes2	yes2		windy	South	Small current in water	yes	2022-03-24 21:48:29		2022-03-24 21:48:29					-82.757	28.2555
1838	21459010-3a59-4dbf-806e-4016a3ee85c3	south shoreline of Little Pine Key in approximately 2' water	Monroe	2022-03-19 16:00:00	3	19	2022	afternoon	4	1	3	yes2	no2	no2		calm		these crabs were only about 5" in diameter but were chained together. The were on a sandy bottom, but no beach.	no	2022-03-25 00:30:16		2022-03-25 00:30:16					-81.307	24.7215
1839	62ab8440-8d34-4cfa-815b-9edda5e55953	Pine Island Beach	Hernando	2022-03-24 16:00:00	3	24	2022	evening	5	2	3	yes2	no2	no2		windy			yes	2022-03-25 02:45:08		2022-03-25 02:45:08					-82.658	28.5695
1840	b6b929c6-86c0-4beb-8afb-7c75f5382af2	Punta Gorda, Ponce de Leon beach	Charlotte	2022-03-25 16:00:00	3	25	2022	morning	6			yes2	no2	donno		donno2		very large crabs digging into sand, some in couples - I have photos with exact GPS location	yes	2022-03-25 15:37:48		2022-03-25 15:37:48					-82.0974	26.9158
1841	c2a31709-8462-4bc6-861f-0b7b62a8ac73	1177 Cape San Blas Rd, Port St Joe, FL	Gulf	2022-03-25 16:00:00	3	25	2022	afternoon	2	1	1	yes2	no2	yes2		windy	From the west		no	2022-03-25 19:03:26		2022-03-25 19:03:26					-85.0534	29.6997
1842	858063fc-5d70-4a32-8b20-6f8aa600987a	Live Oak island	Wakulla	2022-03-23 16:00:00	3	23	2022	afternoon	2	1	1	yes2		no2		windy	NE		yes	2022-03-26 18:00:47		2022-03-26 18:00:47					-84.2748	30.0614
1843	9220843f-ba37-4cbe-8742-4e216e459b1f	Boggy Bayou shallows next to Florida Park by our residential dock	Okaloosa	2022-03-20 17:00:00	3	20	2022	evening	1		1	no2	no2	no2		calm		My son took video of it from our dock as it was moving along	yes	2022-03-26 18:15:34		2022-03-26 18:15:34					-86.4875	30.4953
1844	765b4a29-1722-4c88-89f2-9b517f187543	Southern tip of Ramrod Key. One horseshoe crap approx 8 inches in diameter. Only one crab seen.	Monroe	2022-03-23 16:00:00	3	23	2022	afternoon	1	0	1	no2	no2	no2		calm			yes	2022-03-27 13:18:43		2022-03-27 13:18:43					-81.4216	24.6464
1845	a8e9c522-9870-4342-89a4-4cb26781072c	Alligator Creek at Charlotte Harbor	Charlotte	2022-03-27 16:00:00	3	27	2022	afternoon	75	30	20	yes2		yes2		windy	North wind	Burrowing on the shell beach at island at mouth of Alligator Creek	no	2022-03-27 21:41:02		2022-03-27 21:41:02					-82.0606	26.8796
1846	a7a8285b-8d63-44d9-878c-c5f938aa95f4	Clearwater causeway	Pinellas	2022-03-27 16:00:00	3	27	2022	afternoon	1	1	0					calm			yes	2022-03-27 23:17:01		2022-03-27 23:17:01					-82.8107	27.9682
1847	61ba68ff-c641-464a-8728-da8673327ce4	Key Largo, HOA Park	Monroe	2022-03-08 16:00:00	3	8	2022	evening	2	1	1	yes2	no2	no2		calm			yes	2022-03-28 12:02:36		2022-03-28 12:02:36					-80.4948	25.0464
1848	1c12fa7b-50bd-4a44-80eb-410762ff9ab6	Ramp Road Park Boat launch	Brevard	2022-03-28 16:00:00	3	28	2022	morning	2	1	1	yes2	no2	no2		calm		Shallow boat launch	yes	2022-03-28 12:18:39		2022-03-28 12:18:39					-80.6138	28.309
1849	8c5c927b-2421-4a41-801f-42a4edc94d52	Marathon FL near Sombrero Beach	Monroe	2022-03-28 16:00:00	3	28	2022	afternoon	2	1	1	yes2	no2	no2		calm		Reported two by email last week	yes	2022-03-28 22:11:41		2022-03-28 22:11:41					-81.0821	24.6906
1850	1d922298-d1e7-4865-8b28-b22e2da4304e	Long beach rd. Big pine florida keys	Monroe	2022-02-22 16:00:00	2	22	2022	evening	2	1	1	yes2	no2	no2		calm		Shallow sandy area right on the edge of waterline	yes	2022-03-29 02:43:50		2022-03-29 02:43:50					-81.3394	24.64
1851	9a7b8795-11d5-42e0-8d05-616db784c136	mile marker 100 in key largo at the buttonwood sound park	Monroe	2022-03-28 16:00:00	3	28	2022	afternoon	2	1	1	yes2	no2	no2		calm			yes	2022-03-30 19:43:19		2022-03-30 19:43:19					-80.4341	25.1065
1852	a3493286-1b2b-4168-85ef-373b7ff10a82	Tampa, Ben T. Davis beach, near the restaurant	Hillsborough	2022-03-30 16:00:00	3	30	2022	afternoon	1	1		no2	yes2	no2		windy		Found a baby horseshoe crab in the water. We took a picture that I can send you if you'd like. Kids were picking up sand in the water and a horseshoe crab came up with sand. The shell was so light, it must have been a newborn.	yes	2022-03-30 22:04:24		2022-03-30 22:04:24					-82.5739	27.9681
1853	0d400e45-6f74-49fc-81d1-167e5184a7de	St Joseph’s state park	Gulf	2022-03-29 16:00:00	3	29	2022	morning	2		2	no2	no2	no2		calm			yes	2022-03-31 00:50:41		2022-03-31 00:50:41					-85.3918	29.753
1854	f337034a-5d18-4a77-8728-b052f2e1a651	Beach at the end of Main Street in downtown Titusville south of Wells Fargo Bank	Brevard	2022-03-30 16:00:00	3	30	2022	evening	228	88	145	yes2	no2	yes2		windy	from SSE 150 degrees 8 m/s	Crabs were struggling to get to a sandy spot. There is a lot of detritus that collects in this cove.	yes	2022-03-31 01:36:03		2022-03-31 01:36:03					-80.8053	28.6124
1855	62f1179d-702a-433b-8016-75c34d960e07	Public access beach on the Indian River at Tide Street and N Indian River Road, New Smyrna Beach FL	Volusia	2022-03-31 16:00:00	3	31	2022	morning	2	1	1	yes2	no2	no2		windy	S	Mating at the river edge next to a black mangrove. Female burrowing into the sand for a few minutes, moving back into the river, and then coming back to the edge and burrowing again. It’s about an hour before high tide 7:41am.	yes	2022-03-31 11:43:18		2022-03-31 11:43:18					-80.9084	29.0543
1856	0516222c-fbdf-484b-8d1b-47c91473d73c	Banana River, east shore south of SR 528	Brevard	2022-03-31 16:00:00	3	31	2022	morning	507	235	272	yes2	no2	yes2		windy	se @ 6.2 m/s		yes	2022-03-31 15:14:55		2022-03-31 15:14:55					-80.6372	28.4048
1857	0329f53d-837f-451a-8537-8a74eee742b4	By dock at Rock Harbor Club, key Largo	Monroe	2022-03-31 16:00:00	3	31	2022	afternoon	2	1	1	yes2	no2	no2		windy	SSE		yes	2022-03-31 20:07:14		2022-03-31 20:07:14					-80.463	25.0758
1858	21f07cff-28fe-4bfa-8574-58d8fb5ba36d	Picnic Island Beach	Hillsborough	2022-03-31 16:00:00	3	31	2022	afternoon	2	1	1	yes2	no2	no2		windy	South West		no	2022-03-31 22:51:15		2022-03-31 22:51:15					-82.5459	27.8534
1859	4b0f4b85-43c7-47e4-8d74-194b84e4a2d4	Layton FL canal at the end of Snapper Creek Dr,	Monroe	2022-04-01 16:00:00	4	1	2022	morning	2	1	1	yes2		no2		windy	South southeast		no	2022-04-01 15:18:47		2022-04-01 15:18:47					-80.8159	24.8212
1860	7002ebc6-f3ae-4afd-8083-084b1b56ec57	Little beach behind condo on the Indian River	Brevard	2022-03-31 16:00:00	3	31	2022	afternoon	4	2	2	yes2	no2	no2		windy	from the Southwest	One pair did not make it to shore; they turned away. One pair looked quite rough and slow-moving; the male especially -- his shell looked kind of greenish and they had a hard time getting to shore and the debris in the water was covering them.	yes	2022-04-01 15:36:08		2022-04-01 15:36:08					-80.7064	28.3551
1861	a8735819-a9a3-4e2d-824d-5c8bc335e8d8	Dunedin Causeway	Pinellas	2022-04-01 16:00:00	4	1	2022	morning	1	1	0	no2	no2	no2		calm		She was flipped over so I saved her	yes	2022-04-01 22:48:27		2022-04-01 22:48:27					-82.8072	28.0557
1862	fdd01652-ce2e-416c-8fad-8fac7643e6b2	Tiny beach behind condo building, to right of dock	Brevard	2022-04-02 16:00:00	4	2	2022	afternoon	1	0	1	no2	no2	yes2		calm		This little guy was all tangled up in fishing line and trying to burrow; it was small so I think it was a male. With assistance, I was able to cut away most of the fishing line so only a little was left. I turned him right-side up and he swam off.	yes	2022-04-02 17:55:54		2022-04-02 17:55:54					-80.7065	28.3552
1863	908002bb-a5ce-45a6-82bd-f3afb22773ea	merritt island	Brevard	2022-03-31 16:00:00	3	31	2022	afternoon	2	1	1	yes2	no2	no2		calm			yes	2022-04-03 01:01:01		2022-04-03 01:01:01					-80.6635	28.3604
1864	8a019d6d-ed02-4ed2-88a0-65bf46dd6426	Canal	Monroe	2022-04-03 16:00:00	4	3	2022	nigh	1	1		no2	no2	no2		calm			yes	2022-04-04 01:55:32		2022-04-04 01:55:32					-81.3567	24.6961
1865	5a47fd0c-0b49-4afb-83be-01cb92bce277	Bunche Beach Preserve	Lee	2022-04-03 16:00:00	4	3	2022	afternoon	8	2	6	yes2	no2	yes2		calm			yes	2022-04-04 07:58:45		2022-04-04 07:58:45					-81.9831	26.4815
1866	1cd61b33-e31b-4cb1-8fb5-0854e4b9ebd3	Triangle Island in the w Indian River Lagoon, just north of manatee cove.	Brevard	2022-04-03 16:00:00	4	3	2022	morning	150	75	75	yes2	no2	no2		windy	Out of the northwest	I generally see a few here off and on. Yesterday there were hundreds of them mating on and near the shore of the island.	yes	2022-04-04 13:24:43		2022-04-04 13:24:43					-80.7252	28.4526
1867	d39a034e-312d-4b31-82a4-36b7c9f6cf7b	Oyster bed next to Main Street bridge	Volusia	2022-04-04 16:00:00	4	4	2022	morning	2	1	1	yes2	no2	no2		calm		Incoming tide.	no	2022-04-04 15:06:16		2022-04-04 15:06:16					-81.0207	29.2222
1868	6b50addc-c10b-46e3-8575-eb950fdff7dc	Jacksonville Florida	Duval	2022-04-04 16:00:00	4	4	2022	morning	2	1	1	yes2	no2	no2		donno2		Two crabs mating were up on the grass in the yard most likely crawled up from the marsh.	no	2022-04-04 15:35:08		2022-04-04 15:35:08					-81.5178	30.3782
1869	dd1a5ee9-69a8-4fb0-824d-ca3e6fb6f66c	Bald Point State Park	Franklin	2022-04-04 16:00:00	4	4	2022	afternoon	50	10	40	yes2	no2	yes2		calm		In the evening some males seemed very tired, we saw one or two flip over	yes	2022-04-04 23:59:22		2022-04-04 23:59:22					-84.3397	29.9477
1870	ebd474c4-7b61-4546-8ddf-8c8bcddb892f	Beach at Dream Bay resort	Monroe	2022-03-24 16:00:00	3	24	2022	morning	2	1	1	yes2	no2	no2		calm			yes	2022-04-05 15:00:48		2022-04-05 15:00:48					-80.4455	25.0923
1871	5b72f593-df28-465b-89ff-af3c266b196b	Banana River, east shore, southof SR 528	Brevard	2022-04-05 16:00:00	4	5	2022	afternoon	309	141	30	yes2	no2	yes2		windy	south southeast	air temp: 29.8 c. wind: SSE @ 7.3 m/s, water temp: 27.2 c, salinity 19 ppt	yes	2022-04-05 21:14:11		2022-04-05 21:14:11					-80.6378	28.4046
1872	ce3a6ee4-7922-4d38-872f-9569320e4c14	Shell point beach. Lat: 30.05783. Lon: -84.29445	Wakulla	2022-04-05 16:00:00	4	5	2022	evening	8	4	4	yes2	no2	no2		windy	South	Time is 5:10pm. High tide is 5:18 at 3.51 ft. Several pairs have been seen at high tide last several evenings.	yes	2022-04-05 21:14:58		2022-04-05 21:14:58					-84.2944	30.0578
1873	d108ebe0-d2c9-4f66-823c-1c748a4b8414	Indian River Lagoon, Venetian Bay Condos, 4955 Dixie Hwy NE, Palm Bay, FL	Brevard	2022-04-05 16:00:00	4	5	2022	afternoon	2	1	1	donno		no2		windy	SW	Male following female	yes	2022-04-05 21:15:51		2022-04-05 21:15:51					-85	29
1874	ebed2d1e-529e-4dab-8357-2dc9d4d3dc37	Bahia honda	Monroe	2022-03-29 16:00:00	3	29	2022	afternoon	2	1	1	yes2	no2	no2		windy	Nw	Female average size male small	yes	2022-04-05 22:02:17		2022-04-05 22:02:17					-81.1609	24.3981
1875	b0c54263-f876-4f4b-8382-c27b24543db7	Flamingo Eco Tent Campground, Everglades NP	Monroe	2022-04-01 16:00:00	4	1	2022	afternoon	2	1	1	yes2	no2	yes2		windy	I don't know	The crabs were up in the seaweed, and I think the female was laying eggs because she was kind of buried? Tbere was one dead crab, maybe female based on size, floating in the near shore debris. it was not a molt - there were rotting entrails attached.	yes	2022-04-06 02:34:20		2022-04-06 02:34:20					-80.9361	25.1361
1876	faa757aa-8f20-450b-8004-a4aad20a8c06	11th Ave E, Horseshoe Beach	Dixie	2022-04-06 16:00:00	4	6	2022	afternoon	150	30	120	yes2	no2	no2		windy	SW	Sandy beach, incoming tide, 107 males, 17 females in different areas mating in groups and 13 pairs of 2 mating	yes	2022-04-06 21:22:31		2022-04-06 21:22:31					-83.2874	29.4379
1877	58ba05f9-6910-422b-8e87-dbe6d0f91035	Mashes sands beach, Panacea, Fl	Wakulla	2022-04-06 16:00:00	4	6	2022	morning	7	1	6	yes2	no2	yes2		windy	dont know		yes	2022-04-07 14:16:06		2022-04-07 14:16:06					-84.3432	29.9732
1878	67fa3317-b307-45cb-88e6-0d0593824fd1	Mashes sand beach, Panaces	Wakulla	2022-04-07 16:00:00	4	7	2022	morning	7	5	2	no2	no2			windy			yes	2022-04-07 14:22:00		2022-04-07 14:22:00					-84.3411	29.9759
1879	016140d0-73da-41e8-8b9b-1216ea5dc41e	Gateway to the sea	Monroe	2022-04-07 16:00:00	4	7	2022	evening	2	1	1	yes2	no2	no2		windy	Northwest	Mating behavior inshore	no	2022-04-07 21:53:32		2022-04-07 21:53:32					-80.4948	25.0464
1880	bc1987b1-26cb-467a-82c2-7b615a75ade9	Canal, Saddle Bunch Keys	Monroe	2022-04-07 16:00:00	4	7	2022	evening	2	1	1	yes2	no2	no2		calm		Shallow water, warm water, mangroves nearby	yes	2022-04-07 22:50:51		2022-04-07 22:50:51					-81.5925	24.6265
1881	c73a2527-72d1-4447-88f9-413a34185adc	Huguenot Memorial Park- Fort George Inlet. "Family Beach" Area of park; zone 15.	Duval	2022-03-31 16:00:00	3	31	2022	morning	2	1	1	yes2	no2	no2		calm		In the tideline actively mating. Female was buried in sand.	yes	2022-04-09 20:36:39		2022-04-25 15:21:20	Berlynna.Heres_myfwc				-81.4155	30.4095
1882	f6bdb9ca-2f25-4af9-89d5-eb73860da129	Intracoastal waterway edge behind house	Martin	2022-04-10 16:00:00	4	10	2022	morning	2	1	1	yes2	no2	no2		windy	Southwest	Near land, near mangroves	yes	2022-04-10 15:37:06		2022-04-10 15:37:06					-80.1967	27.198
1883	3867c490-641b-4201-8f01-53066506ffbc	Bay Shote Live Oak Park by the fishing pier	Charlotte	2022-04-09 16:00:00	4	9	2022	afternoon	2	1	1	yes2	no2	no2		calm		Have pix of them burying them selves in the sand after together.	yes	2022-04-11 22:49:51		2022-04-11 22:49:51					-85	29
1884	3ac95ba7-094f-405a-82c4-7980f09c1518	Nathaniel P. Reed Hobe sound national wildlife refuge	Martin	2022-04-13 16:00:00	4	13	2022	morning	1	1	0	no2	no2	yes2		windy	SE	Exact coords - 27.125414, -80.143536; map not working easily	yes	2022-04-13 15:00:43		2022-04-13 15:00:43					-80.1435	27.1255
1885	1c406fcd-b8a2-4ae3-804f-618902364fb5	Patrick AFB, Indian River Shoreline	Brevard	2022-04-08 16:00:00	4	8	2022	afternoon	50	30	20	yes2	no2	yes2		windy	From the NW	Sandy beach like areas along the Patrick AFB on the Indian River	no	2022-04-14 23:02:34		2022-04-14 23:02:34					-80.6106	28.2562
1886	6c1c6be5-d42b-4900-8425-3f38fe22b21c	Destin, Choctawhatchee Bay	Okaloosa	2022-04-14 17:00:00	4	14	2022	morning	2	1	1	yes2	no2	no2		calm			yes	2022-04-15 00:20:35		2022-04-15 00:20:35					-86.4639	30.4072
1887	7985da85-f87a-4053-865a-ddd9c4d7fafa	Roosevelt rd Across from seaside drive by squatter boats	Monroe	2022-04-09 17:00:00	4	9	2022	afternoon	2	1	1	yes2	no2	no2		windy			yes	2022-04-15 02:01:39		2022-04-15 02:01:39					-81.7492	24.5617
1888	bd440fe4-8ee5-4e51-88ce-059670b3140d	Very northern part of Key Biscayne (Pocket beach in Bear Cut Preserve)	Miami-Dade	2022-04-15 16:00:00	4	15	2022	morning	2	1	1	yes2	no2	no2		windy	SE	Rising tide	yes	2022-04-15 15:45:22		2022-04-15 15:45:22					-80.1553	25.7283
1889	806677ad-8787-43ed-8a57-465beb53048d	Horseshoe Beach, along the shoreline of 11th Ave E	Dixie	2022-04-15 16:00:00	4	15	2022	afternoon	16	6	10	yes2	no2	no2		calm		Outgoing tide, 6 pairs of mating Horseshoe Crabs and 4 single males	yes	2022-04-16 11:28:30		2022-04-16 11:28:30					-83.2873	29.4379
1890	02907de5-4f97-4553-8399-076edbf28aa4	Sandy beach area	Dixie	2022-04-16 16:00:00	4	16	2022	morning	40	2	38	no2	no2	yes2		windy	Sw	38 dead crabs, 36 males and 2 females	yes	2022-04-16 14:45:20		2022-04-16 14:45:20					-84.8627	29.6682
1891	6c50afb4-857b-4328-8dd4-c63cddce98a4	Wakulla beach.	Franklin	2022-04-16 16:00:00	4	16	2022	afternoon	2	1	1	yes2	no2	no2		windy	South		no	2022-04-16 20:42:50		2022-04-16 20:42:50					-84.2615	30.1048
1892	5da9f8de-0f5a-49a3-8221-8fd1fdd3286e	Coast	Wakulla	2022-04-17 16:00:00	4	17	2022	morning	2	1	1	yes2	no2	no2		calm		Low tide (rising)	yes	2022-04-17 15:58:02		2022-04-17 15:58:02					-85	29
1893	2b6ac059-456d-4be6-8cde-fa05aeba4d0e	Bay side of North Captiva island	Lee	2022-04-16 16:00:00	4	16	2022	morning	10	4	6	yes2	no2	no2		windy			yes	2022-04-17 20:29:52		2022-04-17 20:29:52					-82.2016	26.5646
1894	668cdac5-c123-4abe-8038-e3815c5d1e0c	5550 Gulf of Mexico Dr, Longboat Key, FL 34228	Manatee	2022-04-17 16:00:00	4	17	2022	morning	2	1	1	yes2	no2	no2		windy	Unknown		yes	2022-04-17 20:56:26		2022-04-17 20:56:26					-85	29
1895	9e5bef20-42a6-404b-848e-2a71868918bd	St. Joe Bay	Gulf	2022-04-16 17:00:00	4	16	2022	afternoon	5			no2	yes2	yes2		calm		All were young juvenile in sandy, clear, clean bottom, appox. 6" deep near shore.	yes	2022-04-18 16:37:25		2022-04-18 16:37:25					-85.394	29.7598
1896	c9d24ea4-6ebc-490d-82ec-90cb45089dd2	Banana River, east shore, south of SR 528	Brevard	2022-04-18 16:00:00	4	18	2022	morning	6	4	2	yes2	no2	yes2		windy	southwest	air temp 29.8 c, wind speed 1.9 m/s from SW, water temp 29.6 c, salinity 20 ppt	yes	2022-04-18 17:00:02		2022-04-18 17:00:02					-80.6353	28.4045
1897	12653de3-ecb1-4c16-8fe2-e23e6908fe53	Beach	Nassau	2022-04-18 16:00:00	4	18	2022	afternoon	1	1	0	no2	no2	no2		calm			yes	2022-04-18 18:15:52		2022-04-18 18:15:52					-84.967	29.6752
1898	a5e37506-e6d3-4742-86cf-920b8f61925e	88170 Overseas Hwy, Islamorada FL 33036 - on my private beach at waters edge	Monroe	2022-04-18 16:00:00	4	18	2022	afternoon	2	1	1	yes2	no2	no2		calm		Annual event in the spring on my private beach which has a jetty for protection. 3 hours to low tide	yes	2022-04-18 18:43:18		2022-04-18 18:43:18					-80.5573	24.9729
1899	24e954c7-ed89-4ff7-858b-377005c100cc	Horseshoe beach	Dixie	2022-04-18 16:00:00	4	18	2022	afternoon	132	16	116	yes2	no2	yes2		windy	Out of the sw		yes	2022-04-18 20:07:43		2022-04-18 20:07:43					-83.2872	29.438
1900	a4731b44-b982-463d-8d25-1b99a4fc5040	At the end of Seagull Ln in Tavernier FL Two were mating	Monroe	2022-04-18 16:00:00	4	18	2022	afternoon	2	1	1	yes2	no2	no2		calm		Low tide	yes	2022-04-18 22:12:28		2022-04-18 22:12:28					-80.5128	25.0193
1901	df1d884c-2c1e-4915-83c4-47ae4bd2134c	Flats of St Marks. Opening into creek/salt marsh.	Wakulla	2022-04-16 16:00:00	4	16	2022	afternoon	1				no2	no2		windy	South south east		yes	2022-04-19 02:18:55		2022-04-19 02:18:55					-84.1636	30.0721
1902	d19b43e6-13ff-4531-8f24-73281213ad7c	Ballard Park	Brevard	2022-04-19 16:00:00	4	19	2022	afternoon	2	1	1	yes2	no2	no2		windy	North east to south west	In about 8-12 inches of water	yes	2022-04-19 16:18:03		2022-04-19 16:18:03					-80.6247	28.1253
1903	841dd093-d2ec-4222-818f-81ae1d17849c	Bald point state park, North end in Franklin County	Franklin	2022-04-18 16:00:00	4	18	2022	afternoon	23	7	16	yes2	no2	no2		windy	West, North West	High tide. Females had at least two males with her, some more. Females were burying in the sand.	no	2022-04-19 19:11:26		2022-04-19 19:11:26					-84.34	29.9483
1904	0d19cfbc-a249-47cf-807c-0eb2d348d5ab	Mating pair/ at night/4-17-22	Escambia	2022-04-17 17:00:00	4	17	2022	nigh	2	1	1	yes2	no2	no2		calm			yes	2022-04-19 23:28:12		2022-04-19 23:28:12					-87.4534	30.316
1905	bab87ea4-b0dc-47f4-89cd-c1a781d5ddd1	St. Marks WLF Beach near lighthouse. Horseshoe crabs mating.	Wakulla	2022-04-19 16:00:00	4	19	2022	afternoon	2	1	1	yes2	donno	no2		calm			yes	2022-04-20 01:29:30		2022-04-20 01:29:30					-84.1771	30.0728
1906	fe084b32-f566-444e-86d7-86db6a9375f2	marco island fishing area	Collier	2022-04-09 16:00:00	4	9	2022	afternoon	7	3	4	yes2	no2	no2		windy	Southe west	Right before low tide then they were gone	yes	2022-04-20 03:23:36		2022-04-20 03:23:36					-81.7081	25.9661
1907	ee29d178-4c95-4d41-819d-8c069aca1cef	Wakulla Co.	Wakulla	2022-04-17 16:00:00	4	17	2022	afternoon	45	5	40	yes2	no2	yes2		calm		Slow outgoing tide. Tannic, cloudy water. Batches of 5-10 males per female. A few 1 on 1 pairs. All crabs had dispersed/returned to the water, by 5PM.	no	2022-04-20 13:59:29		2022-04-20 13:59:29					-84.3462	29.9863
1908	adc5fac6-834c-4ee5-8687-6a9088b680da	Picnic island	Lee	2022-04-19 16:00:00	4	19	2022	afternoon	2	1	1	yes2	no2	no2		calm		There was a tour boat out there letting people.scoop them up. We observed the mating after they all left and there wasn't much human activity	yes	2022-04-20 14:15:33		2022-04-20 14:15:33					-82.0506	26.4906
1909	bbb01415-5338-42ee-8b74-a1c737df5cdf	Bayshore Park fishing pier	Charlotte	2022-04-19 16:00:00	4	19	2022	afternoon	2	1	1	yes2	no2	no2		calm		Little beach area next to fishing pier.	yes	2022-04-20 21:01:37		2022-04-20 21:01:37					-82.0743	26.9574
1910	4141a7ac-a9e2-4696-83d8-c349d0c30fe5	Small sandy beach in Harborview Park,	Charlotte	2022-04-18 16:00:00	4	18	2022	evening	40		40	yes2	yes2	no2		windy	variable	for 3 days largest piles i've ever seen, layers impossible to count, females seldom visible 4/18, 4/19, 4/20 have pictures, not in any other visible area on the beach to the west	yes	2022-04-20 23:19:11		2022-04-20 23:19:11					-82.0461	26.9664
1911	54d73155-87d5-40ea-8943-9b943676b951	North Point Hog Island, Honeymoon Island State Park, Dunedin, FL	Pinellas	2022-04-20 16:00:00	4	20	2022	afternoon	2	1	1	yes2	no2	no2		calm		It was trying to climb up the sand at the waters edge but there was too much seaweed from the tide and they couldn't make it. Had I known I would have moved a bunch of the seaweed for them.	yes	2022-04-21 02:27:34		2022-04-21 02:27:34					-82.8283	28.0839
1912	822dbfa7-669f-4750-8ae0-a32d56666c5f	Weedon Island Preserve, St. Petersburg	Pinellas	2022-04-18 16:00:00	4	18	2022	evening	2	1	1	yes2	no2	no2		calm		Outgoing tide on a full-ish. Mating.	yes	2022-04-21 14:21:57		2022-04-21 14:21:57					-82.595	27.8276
1913	cda3bd96-3af8-4bf9-85d3-e4050947678c	By grills restaurant and Tiki Bar in the cove	Brevard	2022-04-20 16:00:00	4	20	2022	afternoon	100			yes2	donno	yes2		windy	Ne		yes	2022-04-21 16:58:32		2022-04-21 16:58:32					-80.6598	28.2058
1914	7eb0881e-8631-45d2-8936-e5c4928df60d	Next to our dock in Boggy Bayou, Palm Harbor	Pinellas	2022-04-20 16:00:00	4	20	2022	afternoon	2	1	1	yes2	no2	yes2		calm			yes	2022-04-21 23:26:52		2022-04-21 23:26:52					-82.7753	28.1044
1915	014a7a0a-7e29-4078-8e76-97e21e9543dd	Calhoun Avenue under dock	Okaloosa	2022-04-21 17:00:00	4	21	2022	evening	3	1	3	yes2	no2	no2		calm		4 ft of water under the dock and Sandy patch the tween grass patches	yes	2022-04-22 00:10:54		2022-04-22 00:10:54					-86.5093	30.404
1916	8def583d-8961-4a1a-8fce-d0f611834dce	Huguenot Memorial Park on the inlet side near Family Beach near the driving closure area	Duval	2022-04-22 16:00:00	4	22	2022	afternoon	2	1	1	yes2	no2	no2		windy	blowing in the westward direction	1 hour after high tide, numerous people on the beach	yes	2022-04-22 19:07:18		2022-04-22 19:07:18					-81.4072	30.4069
1917	e26dd6fb-0c19-4025-8c5d-6be418481c10	Patrick AFB, FL	Brevard	2022-04-19 16:00:00	4	19	2022	afternoon	121	70	51	yes2	no2	no2		windy	Southeast	they were on the Sandy Areas of the Banana River on Patrick AFB	no	2022-04-22 19:47:47		2022-04-22 19:47:47					-80.6112	28.2547
1918	0373d0bc-65ea-42af-8e0f-ed27b2bf64f2	Banana River Side Patrick AFB	Brevard	2022-04-21 16:00:00	4	21	2022	afternoon	15	7	8	yes2	no2	yes2		calm		1 dead crab. we flipped two over back on their feet to so they could live	no	2022-04-22 19:49:54		2022-04-22 19:49:54					-80.6117	28.2538
1919	802ed176-b433-4c1a-829a-cc152f44b921	Cypress Point Beach	Hillsborough	2022-04-22 16:00:00	4	22	2022	evening	2	1	1	yes2	no2	no2		windy	West	They were mating	yes	2022-04-22 23:36:58		2022-04-22 23:36:58					-82.5447	27.9508
1920	181b3c60-ea23-4fc4-8bbb-c22174add664	Blimp road	Monroe	2022-04-18 16:00:00	4	18	2022	nigh	12	3	5	yes2	no2	no2		windy	Northeast	Sighted at the first and second culverts	yes	2022-04-23 14:19:15		2022-04-23 14:19:15					-85	29
1921	9544741c-dccb-4959-81da-4250d191e0d9	Pineland, mangrove beach. Two females with 1 male attached to each.	Lee	2022-04-16 16:00:00	4	16	2022	afternoon	4	2	2	yes2	no2	no2		windy	North easterly	I did not observe the crabs approach land. The pair stayed attached and neared the shore, but did not appear to lay eggs.	yes	2022-04-23 14:59:10		2022-04-23 14:59:10					-82.1444	26.6467
1922	9aee2b79-65ee-426e-8bd5-1f94676d7fbb	Courtyard Marriott 3031 N Rosevelt Blvd Key West FL	Monroe	2022-04-24 16:00:00	4	24	2022	afternoon	2	1	1	yes2	no2	no2		windy	Possibly Sputh		yes	2022-04-24 21:49:55		2022-04-24 21:49:55					-81.7701	24.5681
1923	e1b340d5-95f6-44ce-862b-7aa47b810790	Small sandy beach area under North bound US 41 bridge	Charlotte	2022-04-24 16:00:00	4	24	2022	evening	3	1	1	yes2	no2	no2		calm		A male and female were mating. A third was swimming around the shoreline where they were,alone.	yes	2022-04-24 23:43:14		2022-04-24 23:43:14					-82.0544	26.9367
1924	822605a8-1916-47ee-82bc-c45d61a83f9c	St George Island beach near government cut	Franklin	2022-04-24 16:00:00	4	24	2022	evening	2	1	1	yes2	no2	no2		calm		In surf/ tide line, have pictures	yes	2022-04-24 23:59:09		2022-04-24 23:59:09					-84.9572	29.6134
1925	7df5bc65-276f-4c9d-860c-3dffac87dbb5	409 Porpoise Point Dr, Saint Augustine, FL, 32084	St. Johns	2022-04-26 16:00:00	4	26	2022	morning	2	1	1	yes2	no2	no2		donno2			yes	2022-04-26 13:11:45		2022-04-26 13:11:45					-81.2948	29.9101
1926	cf05cc26-0787-4aef-82a6-e24db24c18a2	Merritt island north entrance first access after gate.	Volusia	2022-04-23 16:00:00	4	23	2022	morning	4	2	2	yes2	no2	yes2		windy	West		yes	2022-04-26 22:01:14		2022-04-26 22:01:14					-80.8461	28.8001
1927	4a8e1859-d5b4-416c-8669-8a32b41d9a37	DOCK, 5" DEEP	Santa Rosa	2022-04-23 17:00:00	4	23	2022	evening	3			no2	no2			windy	SE	3 CRABS, ONE LARGER THAN THE OTHER 2. SKIMMING THE BOTTON IN LARGE CIRCLES	yes	2022-04-27 16:23:35		2022-04-27 16:23:35					-87.1283	30.3847
1928	d65c19ce-94d0-41f4-85c0-a172e202fb95	Banana River, east shore, south side of SR 528	Brevard	2022-04-29 16:00:00	4	29	2022	morning	4	2	2	yes2	no2	yes2		windy	south southeast	air temp: 29.7 c, wind speed: 2.9 m/s, water temp: 24.7 c	yes	2022-04-29 16:03:34		2022-04-29 16:03:34					-80.6367	28.4047
1929	4fcb31d7-2d99-43c2-82c3-4ebf8a4de8e5	Banana River, east shore, south side of SR 528	Brevard	2022-04-30 16:00:00	4	30	2022	morning	2	1	1	yes2	no2	yes2		windy	southeast	wind: 2.5 m/s SE, air temp: 27.9 c, water temp: 25.4 c, salinity: 21 ppt	yes	2022-04-30 15:38:50		2022-04-30 15:38:50					-80.6357	28.4047
1930	778504b9-1e77-4cf2-8ade-443e6613dbba	Wakulla County	Wakulla	2022-05-01 16:00:00	5	1	2022	afternoon	20	15	5	yes2	no2	no2		calm			yes	2022-05-01 18:17:12		2022-05-01 18:17:12					-84.345	29.9859
1931	bdbca88a-7877-4e82-87ba-6ee4ec2c0447	Dunedin Causeway	Pinellas	2022-05-02 16:00:00	5	2	2022	afternoon	2	1	1	yes2	no2	no2		calm			yes	2022-05-02 21:44:46		2022-05-02 21:44:46					-82.8052	28.0544
1932	6d9ce2cb-90b4-42bf-84c8-6553fe7c8a74	Spoil island at green marker 59 off Perico Island	Manatee	1992-05-03 16:00:00	5	3	1992	morning	100					yes2		calm			yes	2022-05-03 15:46:57		2022-05-03 15:46:57					-82.6875	27.5134
1933	4faa49ca-3b93-408f-8294-268d45f62299	Munyon Cove, Lake Worth Lagoon	Palm Beach	2022-05-02 16:00:00	5	2	2022	morning	3	1	2	yes2	no2	no2		calm		two crabs were mating and another was semi buried in the sand (have pictures)	yes	2022-05-04 17:49:19		2022-05-04 17:49:19					-80.0364	26.8063
1934	f00131a4-db0f-4abb-87ad-d0b99eb87664	Northshore park	Pinellas	2022-05-05 16:00:00	5	5	2022	afternoon	1			no2	yes2	no2		windy		Juvenile moving	no	2022-05-05 20:42:05		2022-05-05 20:42:05					-82.6254	27.781
1935	1229809a-7a48-49d9-8c3d-8cc435ba064f	Shallow water(1.5’) at higher tide. Does not go dry at low tide. No beach.	Monroe	2022-05-04 16:00:00	5	4	2022	evening	2	2	0	no2	no2	no2		calm		About 12” in diameter	no	2022-05-05 23:25:26		2022-05-05 23:25:26					-81.0489	24.7337
1936	6d27f19f-a09a-4e90-833a-d5e85b1c3e26	End of the canal leading to Lamar Lake, in Virginia Key	Miami-Dade	2022-05-05 16:00:00	5	5	2022	afternoon	2		2		no2	no2		calm			yes	2022-05-06 13:50:50		2022-05-06 13:50:50					-80.1436	25.7499
1937	ee7989e3-9696-4a5f-86a4-a5366f7e2e82	Lake hiawasse	Bay	2022-04-30 16:00:00	4	30	2022	afternoon	1				no2	yes2		calm			yes	2022-05-08 19:41:45		2022-05-08 19:41:45					-81.483	28.5315
1938	eb304be6-dc82-47a8-8738-0d0182a869d2	Weedeon Island Preserve. Seen after coming out of the Mangrove tunnels near the Bay boardwalk observation tower.	Pinellas	2022-05-08 16:00:00	5	8	2022	afternoon	2	1	1	yes2	no2	no2		calm		Sunny, calm and shallow waters.	yes	2022-05-09 03:25:51		2022-05-09 03:25:51					-82.5987	27.8492
1939	136ca297-8782-4f32-8615-a202f4eac0f8	Ballard Park, Melbourne	Brevard	2022-05-10 16:00:00	5	10	2022	morning	1		1	no2	no2	no2		windy	I don’t know		yes	2022-05-10 17:30:55		2022-05-10 17:30:55					-85	29
1940	bf956a5f-d517-4632-866a-8e642a5621b4	Key West	Monroe	2022-05-11 16:00:00	5	11	2022	afternoon	2	1	1	yes2	no2	no2		calm		The pair was moving along the bottom of a shallow channel	yes	2022-05-14 11:36:26		2022-05-14 11:36:26					-81.748	24.5565
1941	b4e2e046-b3b5-4a8a-8089-4d4fbb027d50	West wall	Charlotte	2022-05-14 16:00:00	5	14	2022	morning	25	25	25	yes2	no2	yes2		calm			yes	2022-05-14 15:48:01		2022-05-14 15:48:01					-88.5399	30.1932
1942	fc3b1a2c-a9ea-4a49-850d-6ddb0da99531	Cape Canaveral	Brevard	2022-05-12 16:00:00	5	12	2022	evening	1	1	0	no2	no2	no2		calm			yes	2022-05-15 00:50:22		2022-05-15 00:50:22					-80.6407	28.4049
1943	e09b0b60-81ff-434a-8069-de82ea8942e1	In water at beach water edge.	Monroe	2022-05-14 16:00:00	5	14	2022	evening	2	1	1	yes2	no2	no2		calm		Mating	no	2022-05-15 19:50:34		2022-05-15 19:50:34					-80.9513	24.7609
1944	c7e41f9f-6a00-4fc7-8094-3911fd6ea848	Bay island in Boca Ciega Bay	Pinellas	2022-05-07 16:00:00	5	7	2022	morning	2	1	2	yes2	no2	no2		calm		There’s usually horseshoe crabs at this island, see them there every time I visit.	no	2022-05-15 20:26:50		2022-05-15 20:26:50					-82.7299	27.7427
1945	56f43a2d-c1d5-44d4-8187-7dd0a93c548b	Banana River, west side, 1.8 miles south of Pineda cswy	Brevard	2022-05-10 16:00:00	5	10	2022	morning	2			no2	no2	no2		windy	ne		no	2022-05-16 03:26:29		2022-05-16 03:26:29					-80.624	28.1835
1946	9f56c61d-bcfe-4d02-837c-302287cf6dfd	3705 s Indian River drive	St. Lucie	2022-05-16 16:00:00	5	16	2022	morning	0	0	0	no2	no2	yes2		donno2		There’s no horseshoe crabs left. Until you deal with the fact that glyphosate killed the lagoon grass we will never have sea life again.	yes	2022-05-16 21:48:24		2022-05-16 21:48:24					-80.3037	27.3998
1947	5a867a7d-4a20-4f21-815e-3176e7735ac8	Horseshoe Beach	Dixie	2022-05-14 16:00:00	5	14	2022	afternoon	7	1	6	yes2	yes2			calm			yes	2022-05-17 11:59:52		2022-05-17 11:59:52					-83.2869	29.4377
1948	fdf49245-9f60-456b-8f35-df410a7d90f1	Sandy beach	Dixie	2022-05-15 16:00:00	5	15	2022	afternoon	7	1	6	yes2	no2	yes2		windy	Out of the west		yes	2022-05-17 12:05:04		2022-05-17 12:05:04					-83.2867	29.4377
1949	dc424093-ce39-4ecb-870b-e9d32ad37261	Sunset Beach	Pasco	2022-05-17 16:00:00	5	17	2022	morning	2	1	1	yes2	no2	no2		calm			yes	2022-05-17 15:59:22		2022-05-17 15:59:22					-85	29
1950	43362be7-a316-4ccf-8e1c-08dc3481dc33	Bald Point beach	Franklin	2022-05-17 16:00:00	5	17	2022	afternoon	12	4	8	yes2	no2	no2		windy	west		yes	2022-05-17 23:02:58		2022-05-17 23:02:58					-84.3355	29.9351
1951	e52bd857-370d-4182-85ea-eaca00dda1ff	Ft desoto	Pinellas	2022-05-17 16:00:00	5	17	2022	evening	250			no2	yes2	yes2		calm		Hundreds of babies!!! It was low tide and so man! I have videos.	yes	2022-05-18 02:37:56		2022-05-18 02:37:56					-82.716	27.6393
1952	0e87356e-0875-4404-81bf-381c983f4121	Tybee Island - Inlet Avenue Back River	Bay	2022-05-18 16:00:00	5	18	2022	morning	20			yes2	no2	no2		calm		High tide - plenty of horseshoe crabs both attached and not all along shoreline. Easily 20 or more.	yes	2022-05-18 15:18:40		2022-05-18 15:18:40					-80.8533	31.9893
1953	cff8e978-3929-4f54-82de-e528b1b039d4	Courtyard key west waterfront in Key West Florida	Monroe	2022-05-18 16:00:00	5	18	2022	afternoon	5	2	3	yes2	no2	no2		calm		Two males on one female and vice versa. I have footage	yes	2022-05-19 02:23:16		2022-05-19 02:23:16					-81.7701	24.5684
1954	ef49ee43-fe74-4529-8bb7-7475ddc40410	Pine island	Hernando	2022-05-19 16:00:00	5	19	2022	afternoon	2	1	1	yes2	no2	no2		windy	East		yes	2022-05-19 17:47:38		2022-05-19 17:47:38					-85	29
1955	224dac36-807f-4c5a-8083-55c5ff67e07f	Munyon Cove, Lake Worth Lagoon	Palm Beach	2022-05-16 16:00:00	5	16	2022	morning	1	1		no2	no2	no2		calm		high tide, crab moving along the bottom	yes	2022-05-20 12:36:42		2022-05-20 12:36:42					-80.0365	26.8062
1956	ad27f25f-2edf-441e-82ce-654172c8d01c	tiny beach on Indian River behind condo, near dock	Brevard	2022-05-20 16:00:00	5	20	2022	afternoon	1	1	0	no2	no2	yes2		calm		one dead horshoe crab on the beach, next to one large dead fish, water is full of sludge	yes	2022-05-20 17:37:25		2022-05-20 17:37:25					-80.7064	28.3552
1957	b1bb0e82-3e60-4929-8fd5-82b096f14d2d	Courtney Campbell Causeway, Beach	Pinellas	2022-05-21 16:00:00	5	21	2022	evening	1		1	no2	no2	no2		calm			yes	2022-05-21 22:35:51		2022-05-21 22:35:51					-85	29
1958	9e10bc85-ae77-465f-83ab-dac7529dff5e	John D. Mac Arthur State Park	Palm Beach	2022-05-21 16:00:00	5	21	2022	morning	50	20	30	yes2	yes2	no2		windy	S/SE	They were present all day. We saw them from 8:00 am till 4:00 pm. High tide was around 1:00. We usually see a few big ones, as well as ones around an inch. Today they were everywhere. Probably saw more than reported, but that's a more than fair estimate.	yes	2022-05-22 01:10:39		2022-05-22 01:10:39					-80.0399	26.8222
1959	96a0958f-1ab3-452d-8c3d-b051233e19e6	Bayshore Road Gulf Breeze, National Seashore	Santa Rosa	2022-05-21 17:00:00	5	21	2022	evening	4			yes2	no2	no2		calm		High tide	yes	2022-05-22 19:01:00		2022-05-22 19:01:00					-87.2006	30.3615
1960	a9afc95b-646f-4798-850c-87b1b2f37787	Old Saybrook CT Harvey Beach	Bay	2022-05-21 16:00:00	5	21	2022	evening	7	3	4	yes2	no2	no2		calm			yes	2022-05-22 22:08:22		2022-05-22 22:08:22					-72.3921	41.2673
1961	ee862866-5c07-4ae1-896f-3c3740c1a56b	Porpoise point	St. Johns	2022-05-23 16:00:00	5	23	2022	afternoon	1					yes2		windy			yes	2022-05-24 17:26:48		2022-05-24 17:26:48					-85	29
1962	3213f76c-f17f-4ddd-868f-9a9b96028221	Garnier’s Beach, Fort Walton Beach near dock and sea grass	Okaloosa	2022-05-29 17:00:00	5	29	2022	evening	1			no2	no2	no2		calm		Outgoing tide, shallow water near grass, lively behavior. Moved away quickly	yes	2022-05-29 23:19:53		2022-05-29 23:19:53					-86.5996	30.4319
1963	2db4a8da-c346-41fd-8ea1-4208fcdff31a	Indian riverside park mangroves/sea grapes to the left of the beach area	Martin	2022-05-31 16:00:00	5	31	2022	afternoon	1	1		no2	yes2	no2		calm		Map function didn’t work. Recently molted carapace found—not the actual animal itself	yes	2022-05-31 21:05:56		2022-05-31 21:05:56					-85	29
1964	d8a48531-7c1f-476c-86f1-e4042643d7f9	Great Kills Park, 3270 Hylan Blvd, Staten Island, NY 10306,	Bay	2022-05-29 16:00:00	5	29	2022	evening	30	12	18	yes2	no2	yes2		calm		Tides	yes	2022-06-01 00:41:40		2022-06-01 00:41:40					-74.1403	40.5338
1965	c334ba09-2284-4313-80e9-8a8cb93e8624	On the road from Everglades city to Chokoloskee. Right side of the road going towards Chokoloskee, there are three palm trees and a sawfish reporting sign stapled to a tree.	Collier	2022-06-01 16:00:00	6	1	2022	afternoon	5	2	3	yes2	no2	yes2		windy	North	They came up at high tide, around 3:40pm	yes	2022-06-01 19:45:35		2022-06-01 19:45:35					-81.3621	25.826
1966	e5567c37-18df-43ca-8c8c-cb58b923552f	Marathon, Fl; off of Stirrup Key; male and female right off of shore	Monroe	2022-06-01 16:00:00	6	1	2022	afternoon	2	1	1	yes2	no2	no2		calm		High tide, very light colored crabs	yes	2022-06-03 22:59:02		2022-06-03 22:59:02					-81.0423	24.7346
1967	94388146-4c6e-4d21-82c5-b9950a86cea8	Back of Patrick SFB	Brevard	2022-06-05 16:00:00	6	5	2022	afternoon	2	1	1	yes2	no2	no2		calm			yes	2022-06-05 16:15:37		2022-06-05 16:15:37					-80.6102	28.2558
1968	2f3f00ba-a2fa-4379-89a5-ffd30f052d01	Destin, Fl; Destin Jetties	Okaloosa	2022-06-04 17:00:00	6	4	2022	afternoon	1	0	1	no2	no2	no2		windy	South	Stationary crab, high waves on far side of jetties	yes	2022-06-06 10:54:21		2022-06-06 10:54:21					-86.5069	30.3843
1969	b81dc5ec-5a73-49fe-87fc-448bf6459017	Gulfport	Pinellas	2022-06-11 16:00:00	6	11	2022	afternoon	5			donno	yes2	no2		calm		A group of juveniles in ankle deep water in the seagrass	yes	2022-06-11 22:09:09		2022-06-11 22:09:09					-82.7097	27.737
1970	a1b5b07b-0b85-4965-80bc-6395ea386502	Fort de soto camp site 203 all along the seawall, lots of babies	Pinellas	2022-06-11 16:00:00	6	11	2022	afternoon	50			no2	yes2	no2		calm		We noticed them after the tide went out about 18 inches	yes	2022-06-11 23:40:16		2022-06-11 23:40:16					-82.7184	27.6385
1971	13d14f74-5313-4957-82b3-5c0491ee2b00	Big pine sand bae	Monroe	2022-06-11 16:00:00	6	11	2022	afternoon	3	1	2	yes2	no2	no2		calm			no	2022-06-12 03:51:48		2022-06-12 03:51:48					-81.4223	24.7257
1972	47109fda-0f3b-46f9-8b27-0c86f0a091e9	Cypress Point Park	Hillsborough	2022-06-13 16:00:00	6	13	2022	afternoon	2	1	1	yes2	no2	no2		calm		High tide	yes	2022-06-13 18:14:48		2022-06-13 18:14:48					-82.2994	26.8826
1973	506b13f2-ce88-466f-85ab-eb606fca0291	Wakulla County, FL. Wakulla Beach	Wakulla	2022-06-13 16:00:00	6	13	2022	afternoon	2	1	1	yes2	no2	no2		windy	Southerly wind	Breezy, copy water, uninhabited area with very few visitors. High tide.	yes	2022-06-14 01:31:20		2022-06-14 01:31:20					-85	29
1974	03a2adac-2166-47b0-8f7b-668da26bc9a5	indian river bay, at beach in the prnninsula	Bay	2022-06-12 16:00:00	6	12	2022	nigh	30			yes2	no2	no2		calm		almost full moon, about 10pm	yes	2022-06-14 22:26:49		2022-06-14 22:26:49					-75.1552	38.6067
1975	aff062c5-d3db-477b-8b18-66ae6e46912d	Bunche Beach, Fort meyers, Florida	Brevard	2022-06-15 16:00:00	6	15	2022	evening	20			donno	yes2	yes2		calm		I observed a bunch of babies and only one adult in the puddles on the beach around 7:30	yes	2022-06-16 02:23:44		2022-06-16 02:23:44					-85	29
1976	c6857410-4f64-4dec-8056-94a880f94e1e	Blowing Rocks Lagoon side	Martin	2022-06-16 16:00:00	6	16	2022	afternoon	1	1	0	no2	no2	no2		calm			yes	2022-06-16 19:02:16		2022-06-16 19:02:16					-80.0842	26.9779
1977	f4830b46-40ba-43c9-88d0-7a395ac5a565	Phil Foster	Palm Beach	2022-06-16 16:00:00	6	16	2022	morning	2	1	1	yes2	no2	no2		calm		High tide, 5 feet of water at Phil Foster park	no	2022-06-17 00:25:27		2022-06-17 00:25:27					-85	29
1978	75d73146-bbe6-4666-8838-49cc3bab3f50	Clearwater under Bayside Bridge	Pinellas	2022-06-14 16:00:00	6	14	2022	afternoon	150			yes2	no2	no2		calm		High tide. The most horseshoe crabs I've ever seen took photos	yes	2022-06-17 05:30:59		2022-06-17 05:30:59					-82.7092	27.9582
1979	078cfb71-ce02-452e-8dd7-d86ae81c48b7	Mashes sands Beach	Wakulla	2022-06-17 16:00:00	6	17	2022	morning	40			yes2	donno	no2		windy	From the east	Three big bunches of horseshoe crabs in big piles right at the tide line	yes	2022-06-17 11:36:48		2022-06-17 11:36:48					-84.3338	29.9725
1980	7f220e6a-2bfb-475b-82ad-a1ac8404745a	small horseshoe crab delicate light tan color alive	Pinellas	2022-06-19 16:00:00	6	19	2022	afternoon	1	0	1	no2	no2	no2		calm			yes	2022-06-20 18:48:05		2022-06-20 18:48:05					-82.6172	27.7167
1981	63baa906-f9b6-49ad-82ea-f2112b88fa81	Kayaking through John D. MacArthur State Park waters. Saw about half a dozen displaying holding behavior. Most were partially buried in sand and very shallow water in a tidal pass.	Palm Beach	2022-06-16 16:00:00	6	16	2022	evening	8	4	4	yes2	no2	no2		calm			no	2022-06-20 22:00:49		2022-06-20 22:00:49					-80.042	26.8159
1982	2134b1a5-6304-42b7-8dd1-c69f05e5bed6	Miami yacht club - 1001 MacArthur Causeway, Miami, FL 33132	Miami-Dade	2022-06-16 16:00:00	6	16	2022	afternoon	1	1		no2	no2	no2		calm		Coming up on shore	yes	2022-06-21 01:46:49		2022-06-21 01:46:49					-85	29
1983	51d5a4ed-143d-4cd2-8e77-af976ef6a1e9	Bayside dock by Ocean view	Monroe	2022-06-21 16:00:00	6	21	2022	evening	1	1	0	no2	no2	no2		calm		Just one crab sitting in 1 foot of water beside the dock	no	2022-06-21 23:28:16		2022-06-21 23:28:16					-80.602	24.9473
1984	71fcd6f0-b24a-401c-8d19-027dc0b5991f	333 Calhoun Ave off of Bay Oaks Court on the Bay side in 3 feet shallow water.	Okaloosa	2022-05-08 17:00:00	5	8	2022	afternoon	10	5	4	yes2	no2	no2		calm		Many are just swimming through all the time. In May, there was a herd of them mating. I also caught a small one in a crab trap over Memorial weekend.	no	2022-06-22 22:05:58		2022-06-22 22:05:58					-86.5059	30.4057
1985	77625bfe-7411-4c49-85f9-a76d4715ed0d	Josiah Cephas Weaver Park Pier	Pinellas	2022-06-22 16:00:00	6	22	2022	afternoon	12			no2	yes2	no2		calm		The crabs were the size of your pinky fingernail to a 50 cent piece.	yes	2022-06-22 22:27:49		2022-06-22 22:27:49					-82.7903	28.0205
1986	d48ae7a1-5f9b-4c89-8b4a-7b1b8810add5	Bahia Honda/Ohio key channel sandbar on the Ohio key side of the Atlantic Ocean	Monroe	2022-07-02 16:00:00	7	2	2022	afternoon	2	1	1	yes2	no2	no2		windy	East	High tide on a sandbar	yes	2022-07-02 17:04:06		2022-07-02 17:04:06					-85.1021	29.369
1987	85fc622f-7042-4453-84c0-43c2e8d82b18	Titusville FL Maxbrewer bridge	Brevard	2022-07-03 16:00:00	7	3	2022	evening	5			yes2	no2	yes2		calm			yes	2022-07-04 04:49:05		2022-07-04 04:49:05					-80.7902	28.6258
1988	d1dc170b-bacb-4fb9-84fe-1c3fb61c7cf0	Photographed mating pair buried under sand in 6-inches of water, 20 feet off natural beach at Monroe County Land Authority-owned conservation parcel (RECHAR # 00088270-000000).	Monroe	2022-05-03 16:00:00	5	3	2022	afternoon	2	1	1	yes2	no2	no2		calm		County Land Stewards Office increased monitoring at this site after a recent (Jan. – Feb. 2022) FaceBook posting dramatically increased visitation so that it exceeds carrying-capacity, damaging listed-species & habitat.	yes	2022-07-06 19:16:55		2022-07-06 19:16:55					-80.4825	25.0546
1989	8797e131-538a-4fcf-846f-6d2cdeb10205	Ocean city	Bay	2022-07-07 16:00:00	7	7	2022	evening	100			yes2	no2	no2				Occurred at Seacrets bar in ocean city Md. no juveniles. Need to be 21 to get in	yes	2022-07-07 21:47:28		2022-07-07 21:47:28					-85	29
1990	c7b8655c-5702-4dcb-803d-e89366072299	5995 US-1 S Melbourne, FL 32940 United States	Brevard	2022-07-07 16:00:00	7	7	2022	evening	2	2		no2	yes2	no2		windy	North	I saw a female baby one just swimming up and down the surf and he was about 2” in diameter. I saw a bigger female doing the same and was about 5” in diameter. I have pics of you need them.	yes	2022-07-07 23:26:45		2022-07-07 23:26:45					-80.6611	28.2063
1991	3da072c8-1675-4f3a-8232-f793a00c8ea8	Bald point beach	Franklin	2022-07-09 16:00:00	7	9	2022	evening	1			no2	yes2	yes2		calm		1 adult. 1 juvenile about 3-4 inches wide. 3 dead adults fully decomposed washed up on the Beach. Both live crabs found around 6pm at low tide on a shallow sand bar around 300 yards from the Beach.	no	2022-07-10 00:33:41		2022-07-10 00:33:41					-84.3394	29.9488
1992	ae10173a-d474-4909-8c31-f5c77331844a	Cow keynchannel no wake zone	Monroe	2022-07-09 16:00:00	7	9	2022	afternoon	1	1	0	no2	no2	no2		calm			yes	2022-07-10 15:03:01		2022-07-10 15:03:01					-81.7456	24.5596
1993	6e792ecd-57a9-4cc9-818d-be96ee46cf87	The back side of the little hickory island beach parking. For canoes and kayaks.	Collier	2022-07-10 16:00:00	7	10	2022	afternoon	20			no2	yes2	no2		windy	East. Out of the west.	Saw 20-30 horseshoe crabs. Biggest one was 3 inches across its shell.	yes	2022-07-10 20:05:52		2022-07-10 20:05:52					-81.8638	26.3739
1994	51625e7a-ca22-486d-8301-9614977e48d7	Edisto beach, SC	Gulf	2022-07-14 16:00:00	7	14	2022	morning	2	1	1	yes2	no2	yes2		calm		Gulf county is not correct, but it wouldn’t pull up correct counties. I believe it’s Colleton county. Tide was going out. Both remained on shore after mating.	yes	2022-07-14 14:50:21		2022-07-14 14:50:21					-80.3433	32.4875
1995	1f82cb5b-8571-40ea-8f43-ae0b398f1c47	New Beach	Collier	2022-07-12 16:00:00	7	12	2022	morning	2	1	1	yes2	no2	no2		windy	From the West	Mid-tide but the tide was higher than average	yes	2022-07-14 19:21:24		2022-07-14 19:21:24					-81.6921	25.8634
1996	ee1d5e41-331f-4012-868e-e1e4990dfefe	Cypress Point Park Beach	Hillsborough	2022-07-08 16:00:00	7	8	2022	evening	5			no2	yes2	yes2		donno2		All were dead, quite a few juveniles	yes	2022-07-16 22:57:23		2022-07-16 22:57:23					-82.5465	27.9512
1997	901922d0-fb4d-4bfd-8446-91aac690947c	Banana River, Cocoa Beach Florida	Brevard	2022-07-21 16:00:00	7	21	2022	afternoon	1			no2	no2	no2		calm		Brackish water, Crab was friendly and fast!	yes	2022-07-21 20:44:44		2022-07-21 20:44:44					-80.612	28.3469
1998	80c2fa8e-5459-4b7c-80d1-1b48b95cd33b	Huguenot Memorial Park Family Beach in front of shelter 3	Duval	2022-07-22 16:00:00	7	22	2022	afternoon	2	1	1	yes2	no2	no2		calm		High Tide	yes	2022-07-22 20:59:31		2022-07-22 20:59:31					-81.4108	30.4075
1999	3c374251-cb7d-443b-8b02-cc98fb4b8916	North West side of 192 bridge Melbourne FL	Brevard	2022-07-24 16:00:00	7	24	2022	afternoon	8	4	4	yes2	no2	yes2		calm		Seemed to be all moving together to a specific location	yes	2022-07-26 17:03:09		2022-07-26 17:03:09					-80.6013	28.0817
2000	0e9316ce-8a9b-45a8-8197-eeab6c366e6e	Crandon Park Marina, very last boat slip by the mangroves	Miami-Dade	2022-08-02 16:00:00	8	2	2022	afternoon	2	1	1	yes2	no2	no2		calm		Rising tide	yes	2022-08-02 17:57:25		2022-08-02 17:57:25					-80.1545	25.7232
2001	5f75756f-2529-4d27-8cba-2156c18fb1b0	Marina Boyd’s Campground	Monroe	2022-08-02 16:00:00	8	2	2022	afternoon	1	0	1	no2	no2	no2		calm		Traveling on floor of boat ramp in campground	yes	2022-08-02 19:03:55		2022-08-02 19:03:55					-81.7329	24.5716
2002	ae149c77-a456-447c-841e-fa1c84e43c49	E.G. Simmons	Hillsborough	2022-08-04 16:00:00	8	4	2022	afternoon	1	0	0	no2	yes2	no2					yes	2022-08-04 19:08:49		2022-08-04 19:08:49					-85	29
2003	b91e5573-9fd5-4ff7-8df2-aa56148cfb0d	Rio Villa road	Charlotte	2022-08-02 16:00:00	8	2	2022	afternoon	1	0	1	no2	donno	no2		calm		He's here all the time	yes	2022-08-05 01:19:25		2022-08-05 01:19:25					-82.0402	26.9058
2004	8f4fdad5-14a2-4442-8ae5-3862e42da0b4	Ruskin, FL North of the Cockroach Bay boat ramp. I was taking a rest on this sand bar while canoeing. Outgoing tide, 3 inches of water. I noticed a lot of 1 to 1.5 inch horseshoe crabs moving to deeper water r	Hillsborough	2022-08-04 16:00:00	8	4	2022	morning	12				yes2	no2		windy	From the east.	Tide going out. About 3 inches of water and receding. The sand gets exposed and stays surrounded by water except for very low tides. They appeared to be heading to deeper water. There were about 12 in my immediate area. I have pictures.	yes	2022-08-05 21:08:42		2022-08-05 21:08:42					-85	29
2005	29f21d42-d982-427d-8c7a-d68147fb4f25	Fish Creek Suncoast Keys	Citrus	2022-08-07 16:00:00	8	7	2022	afternoon	1	0	1	no2	no2	no2		windy	West		yes	2022-08-08 03:40:42		2022-08-08 03:40:42					-82.7342	28.8225
2006	1884db30-d07d-43cb-80b5-501bee172476	1000 Island State Park	Brevard	2022-08-07 16:00:00	8	7	2022	afternoon	2	2		no2	no2	no2		windy	East	Two single females	yes	2022-08-09 16:46:08		2022-08-09 16:46:08					-80.619	28.326
2007	6caf1055-e3f0-4510-8f27-17bd7885ec13	1000 Islands State Park	Brevard	2022-08-07 16:00:00	8	7	2022	afternoon	5	4	1	yes2	no2	no2		calm		3 singles, two mating.	yes	2022-08-09 16:49:54		2022-08-09 16:49:54					-80.6205	28.3268
2008	5c172697-1e54-4c83-8616-6d32110509fb	1000 islands state park	Brevard	2022-08-09 16:00:00	8	9	2022	morning	3	3	0	no2	no2	no2		calm		3 singles, unsure of sex	yes	2022-08-09 16:53:43		2022-08-09 16:53:43					-80.6194	28.326
2009	5fafd7ac-6f34-4bf4-8b1a-9d04bc0e1abe	Coco Plum Beach, Marathon	Monroe	2022-08-11 16:00:00	8	11	2022	morning	2	1	1	yes2	no2	no2		windy		They were not exactly on shore there is a spot through the mangroves where water come into a saltwater marsh area	yes	2022-08-11 16:43:19		2022-08-11 16:43:19					-85	29
2010	a45b5165-d7a9-4710-8d31-9c7d70268bd5	Fort Desoto	Pinellas	2022-08-11 16:00:00	8	11	2022	evening	10			no2	yes2	no2		windy	West, northwest		yes	2022-08-11 23:53:45		2022-08-11 23:53:45					-82.719	27.6384
2011	aafd8301-70ff-45b6-871e-5bb3d69a0bb4	Outback Key in Lagoon between island and Fort DeSoto North Beach	Pinellas	2022-08-10 16:00:00	8	10	2022	afternoon	1	0	1	no2	no2	no2		calm		Crawling along	yes	2022-08-12 13:34:30		2022-08-12 13:34:30					-85	29
2012	387ed51e-3250-437a-867e-fb981a4345dc	Bunches Beach	Lee	2022-08-12 16:00:00	8	12	2022	afternoon	36			yes2		no2		donno2		My nephew sent a video so I am reporting it.	no	2022-08-12 18:36:27		2022-08-12 18:36:27					-81.9714	26.4783
2013	9cee9bfe-023f-4fc1-8252-06adbc60cefe	Palm island along Stump pass. I have photos	Charlotte	2022-08-12 16:00:00	8	12	2022	morning	2	1	1	yes2	no2	no2		calm		Seen while doing a shorebird survey	yes	2022-08-12 21:04:32		2022-08-12 21:04:32					-82.3401	26.8956
2014	acd2a0a6-78e1-43cd-8d81-9cb069dcf0a6	Robert K Rees	Pasco	2022-08-14 16:00:00	8	14	2022	afternoon	2	1	1		yes2	no2		calm		A storm was coming in. Very over cast and slightly windy.	yes	2022-08-14 17:25:27		2022-08-14 17:25:27					-82.7568	28.2541
2015	c7f7f62d-fc1f-4c85-8c0e-7b6f5576324a	Cypress point Beach	Hillsborough	2022-08-12 16:00:00	8	12	2022	afternoon	4	2	2	yes2	no2	no2		calm			yes	2022-08-17 14:21:03		2022-08-17 14:21:03					-82.5469	27.9521
2016	4d062179-9b27-42b4-88cb-1a5d8f13d1d9	Grass flat 75' north of Green Key	Pasco	2022-07-29 16:00:00	7	29	2022	morning	2	1	1	yes2	no2	yes2		calm			yes	2022-08-18 00:42:11		2022-08-18 00:42:11					-82.7526	28.2567
2017	b67bda93-55de-4935-82fb-cce2304161ee	Northern end of Bear Cut Preserve. Past mangroves in the shallows	Miami-Dade	2022-08-14 16:00:00	8	14	2022	morning	1			no2	no2	yes2		calm		Unsure of sex. Found different horseshoe carapace nearby, either dead or a molt	yes	2022-08-18 18:22:23		2022-08-18 18:22:23					-80.1513	25.7283
2018	9e05d9c8-2ae6-4b7e-855d-4c2306852b12	Joes Point	Martin	2022-08-20 16:00:00	8	20	2022	afternoon	2			no2	no2			calm		Sandy bottom 25 feet from seawall 10 feet from dock	yes	2022-08-20 20:26:20		2022-08-20 20:26:20					-80.1941	27.2379
2019	1fd52754-30ce-41a3-8048-26be3ba5baf6	Just west of Sourherland Bayou. Grass flat, 3' depth	Pinellas	2022-08-20 16:00:00	8	20	2022	morning	1	1	0	no2	no2	no2		calm		Female moving away from fish carcass. Outgoing tide, flat with 75% grass coverage	yes	2022-08-21 00:40:00		2022-08-21 00:40:00					-82.7821	28.0788
2020	1badc6ef-ebc2-4de8-8195-0d5623279eaa	Off green key road	Pasco	2022-08-20 16:00:00	8	20	2022	afternoon	3	1	2	yes2	yes2	yes2		calm		Falling tide, sunset. Two mating crabs near mangrove roots and one dead juvenile floating in the flats	yes	2022-08-21 14:59:09		2022-08-21 14:59:09					-82.7545	28.2555
2021	9ea24e65-4897-4560-83b9-a48b27b827f9	First sanbar island straight out of the Caxambas Pass Boat Ramp	Collier	2022-08-07 16:00:00	8	7	2022	afternoon	14	7	7	yes2	no2	no2		calm		Large tide with lots of current, all the crabs were paired and some were partially buried in the sand.	yes	2022-08-22 19:14:59		2022-08-22 19:14:59					-81.7157	25.9067
2022	4d1d7db0-cc1b-4f9a-85e5-4cb2bd509f14	191 Bamboo Lane, Cape San Blas Road	Gulf	2022-08-22 16:00:00	8	22	2022	evening	1		1	no2	no2	no2		calm		In turtle grass. Observed from dock. I assume it was a male based on size but am not certain	yes	2022-08-22 23:55:34		2022-08-22 23:55:34					-85.3825	29.7224
2023	f70dd387-29ba-4885-88b7-e4fe77e03ec8	In between green key road and oyster creek on the flats	Pasco	2022-08-22 16:00:00	8	22	2022	evening	4	2	2	yes2	no2	no2		calm		Two mating pairs.	yes	2022-08-23 13:25:51		2022-08-23 13:25:51					-82.7486	28.2573
2024	e6f5d7fc-488b-4ffb-8fe5-751626448ed1	Port st joes	Gulf	2022-08-20 17:00:00	8	20	2022	afternoon	4			no2		yes2		calm			no	2022-08-23 14:31:17		2022-08-23 14:31:17					-85.3281	29.7172
2025	20c665af-d1ba-440b-8a3f-ff00367565d4	Little torch key canal	Monroe	2022-08-17 16:00:00	8	17	2022	morning	2			no2	no2	no2		calm		Moving quickly about in shallows of canal and I have a short video and photos	yes	2022-08-23 15:32:00		2022-08-23 15:32:00					-81.386	24.6637
2026	5d8e4d7e-5c8b-4082-8810-ef32945a74a1	Near Howe Key	Monroe	2022-08-14 16:00:00	8	14	2022	afternoon	6	3	3	donno	no2	no2		calm			yes	2022-08-24 13:28:53		2022-08-24 13:28:53					-81.4227	24.7262
2027	dc91e5cb-773b-40fb-8d55-5bb3f1c33c7b	East point Lighthouse, New Jersey	Bay	2022-08-24 16:00:00	8	24	2022	afternoon	2	1	1	yes2	no2	yes2		windy	west	high tide	no	2022-08-24 19:35:28		2022-08-24 19:35:28					-85	29
2028	adb3b831-387b-4dec-82ad-9801d5e08b28	Kayak launch EG Simmons	Hillsborough	2022-08-24 16:00:00	8	24	2022	morning	2	1	1	yes2	no2	no2		calm			yes	2022-08-25 15:00:11		2022-08-25 15:00:11					-82.464	27.7436
2029	acfd15bb-5229-4579-83b7-1d4bfdf7af97	Stuart, FL tidal sandbar near St Lucie inlet	Martin	2022-08-24 16:00:00	8	24	2022	morning	3			no2	yes2	yes2		calm		We saw 3 juveniles about the size of the palm of your hand in a pool of water on a sandbar. 1 was dead	yes	2022-08-25 19:59:48		2022-08-25 19:59:48					-80.1744	27.1717
2030	7ae21d84-4eeb-4214-8ff1-b7d7dc2a629a	Dunedin Causeway	Hillsborough	2022-08-26 16:00:00	8	26	2022	nigh	2	1	1	yes2	no2	no2		calm		Low tide, within 5 feet of the shoreline, male was mating with female, they were swimming around and might have been attracted to our flashlight. We gave them space after realizing the freaky deekiness happening.	yes	2022-08-27 13:05:31		2022-08-27 13:05:31					-82.8027	28.0527
2031	86b6e648-9f90-4699-846d-bd9ac0e0c316	Green key	Pasco	2022-06-10 16:00:00	6	10	2022	morning	18	6	12	yes2	no2	yes2		calm			yes	2022-08-28 17:02:19		2022-08-28 17:02:19					-82.6347	28.7011
2032	b934be25-5d1b-4549-85d2-7f29ced6b966	Bunche Beach	Lee	2022-08-29 16:00:00	8	29	2022	morning	1	0	1	no2	no2	no2		windy	East, 8mph	Low tide	yes	2022-08-29 14:08:53		2022-08-29 14:08:53					-81.982	26.4814
2033	de3fad7e-fff5-4277-83e8-f8effffab8d8	Saw two small horseshoe crabs behind my townhouse in Tidy Island	Manatee	2022-08-29 16:00:00	8	29	2022	afternoon	2	1	1	yes2	no2	no2		calm		High tide	yes	2022-08-30 13:05:59		2022-08-30 13:05:59					-84.967	29.5128
2034	e9b1a8e5-bcfc-4807-8756-651b3597b9f4	Bounche beach	Lee	2022-08-10 16:00:00	8	10	2022	afternoon	30			no2	yes2	no2		calm		Lowtide fellowed the baby’s tracks	yes	2022-08-31 01:54:03		2022-08-31 01:54:03					-81.9736	26.4778
2035	e208744a-a43d-4b46-8e7c-8b2125c31b93	810 Eldorado Ave Clearwater FL	Pinellas	2022-08-31 16:00:00	8	31	2022	morning	1	1	0	no2	no2	yes2		calm			yes	2022-08-31 11:08:46		2022-08-31 11:08:46					-82.8288	27.9939
2036	0c82ac7e-572c-489e-8906-5be801e771e2	Clam Bayou	Lee	2022-08-09 16:00:00	8	9	2022	morning	4	2	2	yes2	no2	no2		calm		One of the females had her head buried in the sand. One of the positions stayed on the sand when we approached. The other pair returned to the water once they spotted us.	yes	2022-08-31 22:35:26		2022-08-31 22:35:26					-82.1721	26.4707
2037	be3d1c88-05bc-465a-82e7-18d7d7046d01	Near high tide lone	Pinellas	2022-09-02 16:00:00	9	2	2022	morning	1	1		no2	no2	yes2		calm			yes	2022-09-02 11:55:13		2022-09-02 11:55:13					-82.828	28.0109
2038	bec3af8c-aed3-4736-88b1-6ca05cc2d713	Fakahatchee Island	Collier	2022-09-02 16:00:00	9	2	2022	afternoon	1		1	no2	no2	no2		calm		Low tide, crab sitting on bottom of 2-ft deep water	yes	2022-09-02 16:12:33		2022-09-02 16:12:33					-81.4864	25.8684
2039	4f78c7ce-d3c6-49ca-80b0-8ef821271c24	We were swimming off the boat in knee deep water by the islands	Brevard	2022-09-04 16:00:00	9	4	2022	afternoon	3	2	1	yes2	no2	no2		calm			no	2022-09-05 11:53:55		2022-09-05 11:53:55					-80.6559	28.2761
2040	fa385ddd-a175-4909-86e6-628c3b635435	Trailer park near Getaway Marina tagging location	Lee	2022-09-08 16:00:00	9	8	2022	afternoon	2	1	1	yes2	no2	no2		calm		Near the high tide, the crabs were moving they weren’t burried	yes	2022-09-09 13:20:42		2022-09-09 13:20:42					-81.9504	26.4688
2041	e32441df-1680-4673-813d-2c0ac7cc6bca	Just north of Niles road	Monroe	2022-08-14 16:00:00	8	14	2022	afternoon	2	1	1	yes2	no2	no2		calm		Shallow area with mangrove islands.	yes	2022-09-09 13:48:47		2022-09-09 13:48:47					-81.4432	24.6901
2042	4c201778-ef3a-4d2b-be2d-6aa32054f116	Caxambas	Collier	2022-09-09 16:00:00	9	9	2022	afternoon	2	1	1	no2				windy	West	Flipped	yes	2022-09-09 17:04:58	C_Lauzau	2022-09-09 17:04:58	C_Lauzau				-85	29
2043	898dea30-991f-43e0-83b0-7a46486483c5	Bear Point. Marco Island, Florida	Collier	2022-09-09 16:00:00	9	9	2022	morning	1	1	0	no2				windy	North west	HSC was moving inland, but it turned around.	yes	2022-09-09 20:03:26		2022-09-09 20:03:26					-81.7088	25.9668
2044	4daf6450-e914-4fa4-8404-b93bfa9c3653	Indian Rocks Beach ICW	Pinellas	2022-08-24 16:00:00	8	24	2022	afternoon	2	1	1	yes2	no2	no2		calm		They frequetly shed here	no	2022-09-09 20:45:33		2022-09-09 20:45:33					-82.8453	27.8922
2045	922526a7-0ea0-49e0-80dc-c988aee9f556	Channel Key	Monroe	2022-08-22 16:00:00	8	22	2022	afternoon	1			no2	no2	no2		calm		Was crawling at the bottom of the channel through the key.	yes	2022-09-09 21:48:05		2022-09-09 21:48:05					-85	29
2046	0754a533-a893-4057-8820-96e194f818d1	New Smyrna beach intercoastal	Volusia	2022-08-27 16:00:00	8	27	2022	afternoon	1	1	0	no2	no2	no2		calm			no	2022-09-09 22:08:18		2022-09-09 22:08:18					-80.9064	29.0449
2047	2f3e49bd-c465-44e9-89eb-123bb9f44350	St Teresa Beach, in the water when the tide was out.	Franklin	2022-09-05 16:00:00	9	5	2022	afternoon	1			no2	yes2			calm		Two adult dead horseshoe crabs found nearby later in week.	yes	2022-09-10 00:26:50		2022-09-10 00:26:50					-84.4675	29.9246
2048	6335d658-8bb3-4b87-8a74-9bea48c44f2d	Key largo	Monroe	2022-08-27 16:00:00	8	27	2022	afternoon	30			no2	yes2	no2		calm			no	2022-09-10 04:43:27		2022-09-10 04:43:27					-80.438	25.1032
2049	dd65e653-576b-4a46-8997-fe95ed86eeea	Oldsmar, oldsmar beach.	Pinellas	2022-09-10 16:00:00	9	10	2022	afternoon	35			yes2	no2	donno		calm			yes	2022-09-10 21:04:56		2022-09-10 21:04:56					-82.6645	28.0098
2050	988aee74-9d57-4f4d-8a34-15564a563d75	PALM CITY	Flagler	2022-09-10 16:00:00	9	10	2022	morning	2	1	1	yes2	no2	no2		calm		High tide, full moon the previous night.	yes	2022-09-10 23:48:17		2022-09-10 23:48:17					-80.181	27.1825
2051	9d6ead32-a3e7-4a65-8f6a-0983a60823f5	Beach	Hillsborough	2022-09-11 16:00:00	9	11	2022	evening	50				no2	no2		calm			yes	2022-09-11 21:41:04		2022-09-11 21:41:04					-82.5543	27.8525
2052	0ed3930f-3a47-487a-8e11-1c752398222f	Green Key Beach, New Port Richey FL	Pasco	2022-09-11 16:00:00	9	11	2022	afternoon	4	3	1	yes2	no2	yes2		calm		Heavy rain the day before, flooring. Tide usually high.	yes	2022-09-11 22:15:01		2022-09-11 22:15:01					-85	29
2053	a38c56d5-d472-4e96-863c-0519c2832c60	Heading up towards Captiva, a little ways from the front of the Island Inn's beach area.	Lee	2022-08-22 16:00:00	8	22	2022	morning	1			no2	no2	donno		calm		The horseshoe crab was upside down and not moving, so I guess it may have been dead but not positive. I do have a photo of it.	yes	2022-09-12 12:45:39		2022-09-12 12:45:39					-82.0963	26.4268
2054	10ef971c-804a-4dc7-8708-5b0f2daa3175	10,000 Islands across from Panther Key.	Collier	2022-05-23 16:00:00	5	23	2022	afternoon	1000				yes2	no2		calm		Thousands of juveniles!! At low tide... they were so small you could barely see them. Seriously thousands. Obviously a VERY important nursery.	yes	2022-09-12 17:40:36		2022-09-12 17:40:36					-81.5509	25.861
2055	65e8030a-4f86-4a67-8414-a12c47b67807	Shired Island	Dixie	2022-09-11 16:00:00	9	11	2022	afternoon	40	20	20	yes2	no2	no2		windy			yes	2022-09-14 12:27:34		2022-09-14 12:27:34					-85	29
2056	207571c9-b0dc-4980-863d-56e824a80ab8	Robert k rees memorial park	Pasco	2022-09-14 16:00:00	9	14	2022	evening	2	1	1	yes2	no2	no2		calm		Have a video	yes	2022-09-14 22:34:54		2022-09-14 22:34:54					-82.7568	28.2541
2057	af728f17-7381-40ff-8c66-5c81fc1b3e27	Green Key	Pasco	2022-09-15 16:00:00	9	15	2022	afternoon	2	1	1	yes2	donno	no2		calm		Slow almost slack tide. 3 feet of water in a grassy area and they were slowly moving from shore to the gulf.	yes	2022-09-16 12:59:21		2022-09-16 12:59:21					-82.7502	28.2473
2058	159ce266-9c1c-4dd0-8b9d-066dd856316d	Bunche Beach in Fort Myers, FL	Lee	2022-09-18 16:00:00	9	18	2022	afternoon	3			no2	yes2	yes2		calm			yes	2022-09-18 21:55:03		2022-09-18 21:55:03					-81.9679	26.2833
2059	4420dc50-d9b9-442b-8c7e-6ee78cbc5ede	Near Boynton Inlet on lagoon side	Palm Beach	2022-08-27 16:00:00	8	27	2022	afternoon	1				no2	no2		windy	Southeast	Swimming along bottom in about 3 ft of water	no	2022-09-19 03:15:06		2022-09-19 03:15:06					-80.0443	26.5464
2060	f4cac04e-ac37-4531-8fa9-2e3c5bc2735e	Picnic island park	Hillsborough	2022-09-24 16:00:00	9	24	2022	afternoon	6	3	3	yes2	no2	yes2		calm			yes	2022-09-24 19:21:57		2022-09-24 19:21:57					-82.5485	27.8584
2061	49af1eb7-7843-4ba7-882a-f4bd8b6c8e1b	Right next to the parking lot next to the fishing bridge that is next to the Howard Franklin bridge.	Pinellas	2022-09-25 16:00:00	9	25	2022	afternoon	5	1	4	yes2	no2	no2		calm		I saw clouds of dust come out from around the mating ones. I assume it was sperm and/or eggs.	yes	2022-09-25 21:47:43		2022-09-25 21:47:43					-82.6379	27.8938
2062	3445d7e3-25cb-4f36-8053-97a392d6e0ee	Found horseshoe crab exoskeleton near Davis Island boat ramp / dog beach. Was ontop of rocks on shore.	Hillsborough	2022-09-25 16:00:00	9	25	2022	afternoon	1		1	no2	no2	yes2		calm		Dead exoskeleton or shell of crab. Believed to be male because of small size, but not small enough to be juvenile.	no	2022-09-27 03:36:06		2022-09-27 03:36:06					-82.4458	27.9105
2063	9f1d5ae9-4ccf-44a7-8c3c-416ac05b9025	Bald point state park	Franklin	2022-09-25 16:00:00	9	25	2022	afternoon	500	100	400	yes2	no2	no2		windy			yes	2022-09-27 17:15:56		2022-09-27 17:15:56					-84.3386	29.948
2064	6de580e8-add5-4a8b-819b-cd83dd24dee2	Robert reeves park	Pasco	2022-09-27 16:00:00	9	27	2022	afternoon	10	4	6	yes2	no2	no2		calm		High tide pre hurricane Ian	yes	2022-09-27 19:51:53		2022-09-27 19:51:53					-82.7519	28.2548
2065	210bbe98-8883-469c-8438-936f225b6ffa	Picnic Island State Park	Hillsborough	2022-09-27 16:00:00	9	27	2022	afternoon	30	7	23	yes2	no2	no2		windy	West		no	2022-09-28 14:56:44		2022-09-28 14:56:44					-82.5546	27.849
2066	3b79dda1-d7d8-42c0-8eb9-14f3b78dd918	Green key beach	Gulf	2022-09-22 16:00:00	9	22	2022	afternoon	2	1	1	yes2	yes2	yes2		calm			no	2022-09-30 18:33:14		2022-09-30 18:33:14					-85	29
2067	e37efbcf-579e-440a-8d89-f36e35233f1e	South side of St Andrews marina close to shore	Bay	2022-10-01 17:00:00	10	1	2022	morning	2	1	1	yes2	no2	no2		calm		Sunny, low tide	yes	2022-10-01 16:53:34		2022-10-01 16:53:34					-85.7033	30.1672
2068	f23dda71-51b8-4f99-8616-fd96a85b3c2e	In front of Summer Camp near Turkey Oint	Franklin	2022-09-25 16:00:00	9	25	2022	afternoon	2	1	1	yes2	no2	no2		calm		High tide	yes	2022-10-05 00:09:03		2022-10-05 00:09:03					-84.4872	29.9143
2069	da905ca7-34e6-4fdb-8542-7dec424bb08f	Mashes Sands	Wakulla	2022-09-17 16:00:00	9	17	2022	morning	3	1	2	yes2	no2	no2		windy	Southeast	Isolated Sandy beach, mating on the water’s edge. Outgoing tide	yes	2022-10-05 01:29:06		2022-10-05 01:29:06					-84.345	29.9867
2070	def2d9cb-8984-4ef4-857f-401053f7041b	Rapture Island	Dixie	2022-10-08 16:00:00	10	8	2022	afternoon	2	1	1	yes2	no2	no2		calm			no	2022-10-08 23:12:10		2022-10-08 23:12:10					-83.2914	29.4325
2071	14643e1c-d37b-4d0e-87d0-e472cc3a27b3	Vinoy Park	Pinellas	2022-10-08 16:00:00	10	8	2022	afternoon	6	3	3	yes2	yes2	yes2		calm		They were all mating	yes	2022-10-09 00:20:45		2022-10-09 00:20:45					-82.6233	27.7854
2072	994d97fd-9ee1-4e93-8ca5-81b81a135e90	Canal	Charlotte	2022-10-08 16:00:00	10	8	2022	evening	3	3	0	no2	no2	yes2		calm		Post hurricane Ian. 3 dead, floating. Have 3 bodies	yes	2022-10-09 03:28:26		2022-10-09 03:28:26					-82.0799	26.9254
2073	52864306-4547-4bfe-8934-371d2379bdfe	Oldsmar park	Hillsborough	2022-10-08 16:00:00	10	8	2022	afternoon	2	1	1	yes2				calm		High tide, in the plant at the edge of the water	yes	2022-10-09 12:27:19		2022-10-09 12:27:19					-85	29
2074	1fe919ec-7566-4416-8db3-de0ea0747d71	Ft clinch beach river side	Nassau	2022-10-09 16:00:00	10	9	2022	morning	2	1	1	yes2	no2	no2		calm		They were trapped in a slough going dry so I carried them into the water	yes	2022-10-09 16:02:03		2022-10-09 16:02:03					-81.4292	30.7009
2075	a12b40fb-cdb6-440b-8653-22b5dd036533	Cedar Key	Levy	2022-10-09 16:00:00	10	9	2022	afternoon	12	5	7	yes2	no2	no2		calm		High tide near bridge to Dock St, in Cedar Key	no	2022-10-10 00:55:49		2022-10-10 00:55:49					-85	29
2076	956c08a2-f056-4d0a-82fe-338f00e3b6a4	North shore park	Pinellas	2022-10-08 16:00:00	10	8	2022	evening	2	1	1	yes2	no2	no2		calm			no	2022-10-11 17:02:00		2022-10-11 17:02:00					-85	29
2077	2a8563c7-f55f-41e8-8eec-a0a272149a13	St Teresa Beach	Okaloosa	2022-10-11 16:00:00	10	11	2022	afternoon	20	10	10	yes2	no2	no2		windy		High tide	no	2022-10-11 23:20:47		2022-10-11 23:20:47					-84.4734	29.9256
2078	823622e6-57f9-46b4-8fd8-4f8b6559101a	Hernando Beach on Gulfview Dr in the last runoff on the left side (south) of the street just before the last house on the left.before	Hernando	2022-10-13 16:00:00	10	13	2022	evening	3950			yes2	no2	no2		calm			yes	2022-10-13 21:28:44		2022-10-13 21:28:44					-85	29
2079	3985ef48-cae0-4c5e-8f1e-707f4c914f19	Sand Bay	Pasco	2022-10-14 16:00:00	10	14	2022	afternoon	30	15	15	yes2	no2	yes2		windy	South west then north east	Outgoing tide, then seen still on incoming. Wind was south westerly during falling tide and north easterly during incoming.	yes	2022-10-14 21:46:31		2022-10-14 21:46:31					-82.7681	28.2122
2080	495fe8b6-00fc-4353-88e3-0e029fef2baf	East side of pier at the end of Weedon Island Drive	Pinellas	2022-10-14 16:00:00	10	14	2022	morning	50	25	25	yes2	no2	no2		calm		Mating aggregation. I have photos and videos. Initially discovered by our ranger.	yes	2022-10-15 19:39:40		2022-10-15 19:39:40					-82.6112	27.8438
2081	b6a4f381-37b6-4373-8041-248fdf555873	Hernando Beach	Hernando	2022-10-10 16:00:00	10	10	2022	evening	30			yes2	no2	yes2		donno2			yes	2022-10-18 01:25:44		2022-10-18 01:25:44					-82.6678	28.4991
2082	1e989a59-8889-4892-872b-7a46373ca3f3	While walking in the mangroves I have seen 6 mating hotshoe crabs darting in and out through the mangroves.	Hillsborough	2022-10-24 16:00:00	10	24	2022	afternoon	6	3	3	yes2	no2	no2		calm		High tide about 2:15 pm with little to no wind. Water temp was a chilly 77*	yes	2022-10-24 19:14:22		2022-10-24 19:14:22					-82.5324	27.2749
2083	64696448-d7f4-4779-8ea4-386ed989211c	Wall Springs Park	Pinellas	2022-10-24 16:00:00	10	24	2022	afternoon	2	1	1	yes2	no2	no2		calm		Crabs were in the water when sighted	no	2022-10-25 01:50:30		2022-10-25 01:50:30					-82.7695	28.1119
2084	11f903e9-9a8f-4d16-8710-fcb9f6f2fe25	Tower Beach (south beach)	Bay	2022-10-26 16:00:00	10	26	2022	morning	2	1	1	yes2						High tide. We saw 2 crabs mating two days in a row a short distance away and on the beach.	yes	2022-10-26 17:03:15		2022-10-26 17:03:15					-80.7562	32.1369
2085	ca5d6d5c-5fb2-413d-87d1-8ea794840b24	Weeki Wachee. Pine Island	Hernando	2022-10-26 16:00:00	10	26	2022	afternoon	2	1	1	yes2	no2	no2		windy	NE	Coming in to high tide. Together for over half hour. Then make left. Female stayed	no	2022-10-26 18:59:56		2022-10-26 18:59:56					-82.6556	28.5678
2086	8ccf7355-8a20-435a-872a-c26370d60b9b	Dickmans Point, Kice Island	Collier	2022-10-25 16:00:00	10	25	2022	afternoon	3	1	2	yes2	no2	yes2		calm		High tide @1335. Calmish water. Sunny. HSC's just cruising around. Pair was completely submerged while I was observing them.	yes	2022-10-26 22:14:56		2022-10-26 22:14:56					-81.7193	25.9029
2087	2d3d3979-4495-4606-8ab8-91662f323837	Along the seawall in Bayboro Harbor across from USF and FWRI.	Pinellas	2022-10-28 16:00:00	10	28	2022	afternoon	2	1	1	yes2	no2	no2		calm		I have a picture that I took from the seawall to confirm, if you are interested.	yes	2022-10-29 10:52:21		2022-10-29 10:52:21					-82.6363	27.7616
2088	ee74f5c9-7758-4e31-8410-5672c455b0f3	The trail leading to the water at Arrowhead park in Ft. Desoto	Pinellas	2022-10-31 16:00:00	10	31	2022	afternoon	10	0	0	no2	yes2	no2		calm		The tide was extremely low that the grass flats were out of the water. I noticed the sand moving and that’s when I noticed multiple juvenile horseshoe crabs pushing the mud around and hiding in the pockets of sand with water in them.	yes	2022-11-01 13:25:13		2022-11-01 13:25:13					-85	29
2089	43297499-bf47-4a22-88d9-009a783385c4	Hudson Fl Signal Cove canal	Pasco	2022-10-30 16:00:00	10	30	2022	afternoon	100	50	50	yes2	no2	no2		calm		They all looked very healthy	yes	2022-11-01 15:51:35		2022-11-01 15:51:35					-82.7231	28.3479
2090	4c6e18a6-debd-4f4f-8f86-41ad1362e9a9	Big Hickory Island	Lee	2022-10-30 16:00:00	10	30	2022	morning	13			no2	no2	yes2		donno2			yes	2022-11-02 10:46:49		2022-11-02 10:46:49					-81.8575	26.3608
2091	06fbb670-fbca-4aff-8b28-5bd29fddd9af	Getaway Marina - along where the dock used to be, up against the sea wall	Lee	2022-10-30 16:00:00	10	30	2022	evening	60			yes2	no2	donno		donno2			yes	2022-11-02 10:52:07		2022-11-02 10:52:07					-81.9512	26.4699
2092	1f572b2e-dc91-4ccf-85d7-3507c263332b	Getaway Marina- nesting where the dock used to be located up against the wall	Lee	2022-10-29 16:00:00	10	29	2022	evening	60			yes2	no2	no2		donno2			yes	2022-11-02 10:54:26		2022-11-02 10:54:26					-81.9513	26.4699
2093	88b768ce-0ae9-433c-83b0-6c03028f9b17	Eastpoint Highway 98	Franklin	2022-10-03 17:00:00	10	3	2022	morning	4	2	2	yes2	no2	no2		windy	Blowing from the east		no	2022-11-09 16:33:51		2022-11-09 16:33:51					-84.8489	29.7502
2094	f5d8d941-0deb-4600-8b97-92e746057380	Causeway before Robert K Rees Mem Park	Pasco	2022-11-10 17:00:00	11	10	2022	afternoon	80	30	50	yes2	yes2	yes2		windy	N	Observed just after TS Nicole passed	yes	2022-11-10 21:44:06		2022-11-10 21:44:06					-82.7516	28.2549
2095	67193f7a-dcbe-40eb-8834-62ea5fe52e0b	Piney Point at the dead end where beach is	Manatee	2022-11-10 17:00:00	11	10	2022	evening	25			yes2		no2		windy	NW	I took pictures on my phone. With the waves crashing in from the storm it was impossible to count there were 3 or 4 big mounds of them	yes	2022-11-11 00:35:11		2022-11-11 00:35:11					-82.5587	27.6433
2096	c0de90ff-04cc-4d4c-8725-5f55e638aca1	Jacksonville Beach, exact location marked	Duval	2022-11-12 17:00:00	11	12	2022	evening	1	1	0	no2	no2	yes2		calm		Saw overturned, damaged crab very high up on the beach, almost at the dunes. Tide was low	yes	2022-11-13 02:32:01		2022-11-13 02:32:01					-81.3943	30.323
2097	f3a0e16e-a8ca-4d40-8c40-9b350d12bcc4	Anclote Key	Pinellas	2022-11-14 17:00:00	11	14	2022	afternoon	10					yes2		calm		Took a boat tour out from Tarpon Springs. Walked the south end and saw 10+ dead horseshoe crabs. Took a photo of a smaller one, approx 4 inches was intact and deceased. There was a lot of sea grass on the beach and horseshoe crabs was amongst the grass.	yes	2022-11-15 06:15:48		2022-11-15 06:15:48					-82.8356	28.156
2098	cd6d58bd-6477-4045-88cb-4963ddb6ab42	virginia key beach	Miami-Dade	2022-11-19 17:00:00	11	19	2022	morning	1	1	0	no2	no2	yes2		windy	south west	it was floating on the tides and brought out to see if it was alive, it was decomposing. after picture was taken i brought it to the water again where it was found	yes	2022-11-20 21:00:07		2022-11-20 21:00:07					-80.1425	25.7481
2099	0fd75d9d-9d8f-4822-8f64-94da6643f409	Robert K Rees Memorial Park	Pasco	2022-11-23 17:00:00	11	23	2022	morning	5	2	3	yes2	no2	yes2		windy	NE		yes	2022-11-23 23:32:31		2022-11-23 23:32:31					-82.7509	28.2547
2100	96b35012-d50b-48b2-8fb5-a5f817544afb	Carlos Point	Lee	2022-11-25 17:00:00	11	25	2022	morning	11	4	8	yes2	no2	no2		calm		Low tide. Crabs stuck high on beach	yes	2022-11-25 13:55:41		2022-11-25 13:55:41					-85	29
2101	d4596835-6923-4c8d-805b-3cba9c0f642a	Deep hole, surrounded by grass - house on Pine Island Drive by popular kayak launch.	Hernando	2022-11-25 17:00:00	11	25	2022	morning	1	0	1	no2	no2	yes2		calm		House on Pine Island Drive (Hernando) built near a popular kayak launch. 5:34am, falling tide, male (assumption, small) seemed to move out of the shallow grassy area to a deeper hole, once my light was on him. Have seen Horseshoe crabs here for decades.	yes	2022-11-27 01:27:17		2022-11-27 01:27:17					-82.649	28.5757
2102	b47600c2-f276-44ef-8c35-f03921425ad1	Satellite veach	Brevard	2022-11-27 17:00:00	11	27	2022	morning	2	1				yes2		calm		Low tide	no	2022-11-28 09:13:55		2022-11-28 09:13:55					-85	29
2103	60839f03-33ed-412a-82c7-83b37233d42f	Gulf Harbor Canals	Gulf	2022-11-28 17:00:00	11	28	2022	nigh	4	1	3	no2	no2	no2		calm		Low tide at 11:00pm, another sighting was around 2 weeks ago same area but only 1 horseshoe crab. Rocky canal habitat. Crab was feeding on shrimp and algae.	yes	2022-11-29 04:07:51		2022-11-29 04:07:51					-82.7573	28.2333
2104	766be0df-f24b-4088-85f0-57436b190979	Jensen Beach	Martin	2022-12-02 17:00:00	12	2	2022	morning	1			no2	no2	yes2		windy	?	Found in the rocks at the north East of Jensen beach causeway	no	2022-12-02 18:18:18		2022-12-02 18:18:18					-80.2168	27.254
2105	46973c8c-3d09-4b40-83b0-d710cd5d1e07	In shallow water in front of my house	Monroe	2022-12-06 17:00:00	12	6	2022	afternoon	2	1	1	yes2				calm			yes	2022-12-06 20:56:54		2022-12-06 20:56:54					-81.4061	24.6485
2106	16022a70-7899-4fab-84f6-121e2d5bf6ae	Soundside beach between sugar bowl and portofino	Escambia	2022-12-25 18:00:00	12	25	2022	evening	4	1	3	no2	no2	yes2		calm		Ultra low tide, all crabs were dead or not active	yes	2022-12-25 21:18:31		2022-12-25 21:18:31					-87.0851	30.345
2107	6eef723a-7fbe-436e-8ffd-dabd84bfbb69	Beach at the beginning of the West Gator Creek dike road MINWR	Brevard	2022-12-15 17:00:00	12	15	2022	morning	490	181	309	yes2	yes2	yes2		windy	from the SW 220 degrees	Much of the sand in this area was taken out by Hurricane Nicole. There is a tremendous amount of drift algae and caulerpa that were blown in by Nicole. Crabs were strugggling to get to small patches of sand.	yes	2022-12-26 18:46:15		2022-12-26 18:46:15					-80.7869	28.6276
2108	9e45a8f8-c611-4840-817b-22328d4e8a14	South side of Titusville Causeway east end	Brevard	2022-12-15 17:00:00	12	15	2022	afternoon	384	113	271	yes2	yes2	yes2		windy	5.5 mps from SW 220 degrees	Most of the sand is gone from this section of the causeway. Erosion has eaten up to the grass. Crabs were crammed into the few spots that still have sand. The water level in the river is too high for crabs to spawn in the cove area.	yes	2022-12-26 18:52:50		2022-12-26 18:52:50					-80.789	28.627
2109	763c4056-7946-4b58-85f0-489568ca9aa8	Beach on the west side of the beginning of the Gator Creek dike road MINWR	Brevard	2022-12-15 17:00:00	12	15	2022	afternoon	519	209	310	yes2	yes2	yes2		windy	5.5 mps from SW 220 degrees	Crabs were strugggling to find patches of sand that still remain here. Drift algae and caulerpa that were blown in by Hurricane Nicole severly restrict crab movements.	yes	2022-12-26 18:58:15		2022-12-26 18:58:15					-80.787	28.6277
2110	498cf6e7-f24c-4cd3-8b58-e1c170c00db3	Tiny beach located east of North Parrish Park	Brevard	2022-12-24 17:00:00	12	24	2022	afternoon	157	69	88	yes2	yes2	yes2		windy	4.0 mps from WNW 300 degrees	Crabs spawned here but not at Parrish Park North. They spawned into the night. The raccoon carnage was severe.	yes	2022-12-26 19:07:37		2022-12-26 19:07:37					-80.7872	28.6294
2111	3c08bcb5-d92c-4976-82a5-726f9f09d329	Sunshine skyway rest stop south	Manatee	2022-12-28 17:00:00	12	28	2022	morning	20			no2		yes2		windy		Lots of dead ones	yes	2022-12-28 16:30:07		2022-12-28 16:30:07					-85	29
2112	967e6f7f-5510-460f-8977-5a65de415f18	Jay Jay/NASA Railroad Bridge	Brevard	2022-12-29 17:00:00	12	29	2022	afternoon	2	1	1	yes2	no2	no2		calm			yes	2022-12-30 01:07:04		2022-12-30 01:07:04					-80.8073	28.6507
2113	96c8b04c-cb2e-4340-829f-03bb55c376ac	Grassy flat about 1’ deep at time of sighting. No beach nearby.	Monroe	2022-12-31 17:00:00	12	31	2022	afternoon	2	1	1	yes2	no2	no2		calm		The female was about 15” across; the male 5”.	yes	2023-01-02 19:01:47		2023-01-02 19:01:47					-81.0488	24.7339
2114	63f0f68e-bbbe-45b9-87cc-7f3f21a333bb	Tigertail Lagoon-Sand Dollar	Collier	2023-01-02 17:00:00	1	2	2023	morning	1	0	1	no2	no2			calm		Directly where massive dredge project is located-massively concerned.	yes	2023-01-02 21:11:41		2023-01-02 21:11:41					-81.7505	25.9557
2115	dcdd1847-2b36-4697-8d70-66d5ceca86f1	Tigertail Lagoon-Sand Dollar-Marco Island	Collier	2022-12-20 17:00:00	12	20	2022	morning	1	1	0	no2	no2	yes2		calm		Directly where massive dredge project is occurring.	yes	2023-01-02 21:15:59		2023-01-02 21:15:59					-81.7506	25.9555
2116	640cfebd-be93-4541-819f-3d36f4789816	Tigertail Lagoon-Sand Dollar-Marco Island	Collier	2022-12-18 17:00:00	12	18	2022	morning	2	1	1	yes2	no2	no2		calm		Dredge Project occurring.	yes	2023-01-02 21:38:46		2023-01-02 21:38:46					-81.7508	25.956
2117	b9ddb513-de34-4861-8653-f6837bbcb307	Courtney Campbell Causeway Beach	Pinellas	2023-01-04 17:00:00	1	4	2023	morning	50			no2	yes2	yes2		windy	Unknown	There were at least 50 horseshoe crabs, all sizes to include juveniles, all dead	yes	2023-01-05 01:57:25		2023-01-05 01:57:25					-82.6983	27.9606
2118	fb33e104-61e5-4677-8f07-95e079e4ab52	Fort DeSoto Park, East side of Outback Key	Pinellas	2023-01-07 17:00:00	1	7	2023	morning	12			no2	yes2	no2		calm		They were all juveniles, the smallest I have ever seen alive, most in the 2-4 inch range. I presume one of them was a recent molt, since it had a clear shell.	yes	2023-01-08 17:20:55		2023-01-08 17:20:55					-82.7388	27.6442
2119	5a339a80-4e71-4e97-83a4-62a6284f7d99	Charlotte Harbor, near Alligator Creek	Charlotte	2023-01-08 17:00:00	1	8	2023	afternoon	20			no2	yes2	no2		calm		Back creek near Alligator creek. Saw them during outgoing and incoming. I saw them last week in the same area and it seemed there were at least twice as many then. We observed them moving around on the bottom	yes	2023-01-09 00:08:53		2023-01-09 00:08:53					-82.0568	26.8754
2120	80471844-c256-48ad-8dba-a3929226cb2c	Navarre on the Santa Rosa Sound behind our house	Santa Rosa	2023-01-17 18:00:00	1	17	2023	afternoon	1			no2	no2	yes2		calm		We were clearing some seaweed that washed up recently away from where my children play and found one buried in the sand under the seaweed. He or she was upside down and buried in the sand.	yes	2023-01-17 22:36:05		2023-01-17 22:36:05					-86.9224	30.3967
2121	5280aaa4-4082-4950-89b4-7d045db282ab	Harborwalk village	Okaloosa	2023-01-18 18:00:00	1	18	2023	morning	1			no2	no2	donno		calm		It was in about three feet of water and didn’t see it moving so could possibly have been dead? Not too sure	yes	2023-01-18 16:47:56		2023-01-18 16:47:56					-86.5103	30.3929
2122	1c8a1c70-414d-4193-82ca-41be13d27fa0	Playa Largo Resort	Monroe	2023-01-20 17:00:00	1	20	2023	afternoon	2	1	1	yes2	no2	no2		calm		Female was crawling pretty quickly	yes	2023-01-20 21:21:37		2023-01-20 21:21:37					-80.4658	25.075
2123	3bd37c98-d063-4186-8854-f74845c51d5d	Marathon FL Gulf side. On the edge of a flat. No real beaches nearby, just mangrove shoreline.	Monroe	2023-01-21 17:00:00	1	21	2023	morning	2	1	1	yes2	no2	no2		calm		Female about 7”; male about 5” in diameter	yes	2023-01-22 17:14:21		2023-01-22 17:14:21					-81.0458	24.7318
2124	d399f2ab-388b-4ba1-8f3b-61880262762b	Bahia Honda State Park	Monroe	2022-03-09 17:00:00	3	9	2022	morning	1	1		no2		no2					yes	2023-01-22 19:58:47		2023-01-22 19:58:47					-81.2738	24.6619
2125	953a977f-3a47-4d09-85b6-9bd22797a9c4	Beach area of Village of Setting Sun owned by Vacasa	Monroe	2023-01-22 17:00:00	1	22	2023	morning	1		1	no2	no2	no2		windy	Unsure	Thought it was dead, helped it get back into water & was fine and happy	yes	2023-01-22 20:49:37		2023-01-22 20:49:37					-81.5405	24.6614
2126	1838cba8-5ba1-4157-8c36-405f17cb8640	William J "Billy Joe" Rish State Park	Gulf	2022-12-13 18:00:00	12	13	2022	afternoon	4			no2	yes2	yes2		windy	Blowing Northwest	Salt marsh along St. Joe Bay. One live juvenile red mangrove was found nearby.	yes	2023-01-25 16:04:03		2023-01-25 16:04:03					-85.3881	29.7294
2127	4ad8432f-1407-468f-8669-cd91ac5a905c	Gator Creek Beach, GC Cove and South Side Titusville Causeway	Brevard	2023-01-13 17:00:00	1	13	2023	morning	328	132	196	yes2	yes2	yes2		windy	1.2 m/s from the west		yes	2023-01-28 15:47:26		2023-01-28 15:47:26					-80.7873	28.6277
2128	1c2f6b60-fac7-4105-83e9-e4aa1a1b90a6	Tiny beach that's east of Parrish Park North main beach	Brevard	2023-01-14 17:00:00	1	14	2023	afternoon	95	43	52	yes2	yes2	yes2		windy	From the North	No spawning crabs were present at the main Parrish Park North Beach	yes	2023-01-28 15:55:36		2023-01-28 15:55:36					-80.7872	28.6294
2129	34ad6dd2-2193-4c52-895c-36b81f897cee	Gator Creek Beach, GC Cove & South Side Titusville Causeway	Brevard	2023-01-22 17:00:00	1	22	2023	afternoon	2661	1080	1581	yes2	yes2	yes2		windy	Water Temp 22 degrees wind was 5 m/s from SSW	Spawn was just starting good, By end of count crabs were piling onshore with females dragging multiple satellites.	yes	2023-01-28 16:01:46		2023-01-28 16:01:46					-80.7874	28.6277
2130	7d967cc2-e204-4d5b-8fd5-7900053543f1	Gator Creek Beach, GC Cove & South Side Titusville Causeway	Brevard	2023-01-25 17:00:00	1	25	2023	afternoon	1253	515	738	yes2	yes2	yes2		windy	8.5 m/s from SSW	Had three resightings today: 415148, 416049, 383028	yes	2023-01-28 16:10:39		2023-01-28 16:10:39					-80.7874	28.6277
2131	b6bffffe-26bf-4d4d-8965-9c128c71f667	Parrish Park North Beach	Brevard	2023-01-26 17:00:00	1	26	2023	morning	55	25	30	yes2	yes2	no2		windy	3 m/s from WNW	Crabs were at the eastern end of the beach	yes	2023-01-28 16:13:31		2023-01-28 16:13:31					-80.789	28.628
2132	28f40846-de5c-4150-8806-176313191045	Gulf breeze Florida, Santa Rosa Sound	Santa Rosa	2023-01-30 18:00:00	1	30	2023	morning	1			no2		yes2		calm		Looked like it had died sometime this morning. Found it on the sand by the water. Was not moving at all even when flipped over.	yes	2023-01-30 17:56:52		2023-01-30 17:56:52					-86.9903	30.3872
2133	d18b3b70-15d3-4faf-8c0e-1779251a6b64	Canaveral National Seashore, west side of Turtlemound Rd, at parking spaces	Volusia	2023-01-30 17:00:00	1	30	2023	morning	1		1		no2	yes2		calm		Smallish, did not move, I did not touch it. It was between the river and ocean, on a grassy area at parking with a stretch of woods between it and the water. May have been moved or disoriented	yes	2023-01-31 14:13:59		2023-01-31 14:13:59					-80.8265	28.9318
2134	8ac2d998-46ff-4326-8fe8-095cb9300384	River front home,	St. Lucie	2023-01-31 17:00:00	1	31	2023	morning	7					yes2		calm		All crabs where dead	yes	2023-02-01 10:32:50		2023-02-01 10:32:50					-80.3043	27.3998
2135	72595fcc-cb82-453b-800e-f6395835ab6c	Banana River, east shore south of SR 528, Brevard County	Brevard	2023-02-01 17:00:00	2	1	2023	morning	2	0	2	no2	no2	yes2		calm		Air temp 26.3 c, water temp 23.3 c, salinity 19 ppt	yes	2023-02-01 17:44:49		2023-02-01 17:44:49					-80.6249	28.4054
2136	1341ca2f-81c4-460f-84b6-1fcd021aeb4b	North side beach at the west end of the MINWR	Brevard	2023-02-03 17:00:00	2	3	2023	evening	250			yes2				windy	From the north	I have images and a video.	yes	2023-02-04 13:04:44		2023-02-04 13:04:44					-80.7862	28.6304
2137	6d03ee8f-92ab-42e0-8e3f-8b9d540f3729	Mims, Bio Lab Road	Brevard	2023-02-04 17:00:00	2	4	2023	afternoon	2	1	1	yes2	no2	yes2		windy	East North East	Going down the road, there are multiple crab corpse sightings, furthermore I was unable to get the specific name of the beach so I think that the whole road is of desired attention	no	2023-02-04 21:03:29		2023-02-04 21:03:29					-80.7239	28.7063
2138	b5e96a70-ce4d-41af-81ae-ea14a0ed6c3e	North side Max Brewer causeway, Parrish Park Titusville Florida	Brevard	2023-02-03 17:00:00	2	3	2023	afternoon	1000	300	700	yes2	no2	no2		windy	Strong North wind onshore	Section of beach being repaired, due to damage from vehicles driving on shoreline grasses	yes	2023-02-05 15:24:25		2023-02-05 15:24:25					-85	29
2139	1469e719-f0c1-4259-80ad-53a5326d88e8	Tiny Beach, near north FWC monitoring site of Parrish Park North	Brevard	2023-02-03 17:00:00	2	3	2023	evening	117			yes2	no2	yes2		windy	from North	am part of the Brevard HSC vol team	yes	2023-02-06 14:34:03		2023-02-06 14:34:03					-80.7871	28.6295
2140	480984fc-a6a7-490e-8f66-af087eab4d86	Riveredge Drive, Titusville, Fl	Brevard	2023-02-06 17:00:00	2	6	2023	evening	48			yes2	no2	yes2		windy		Most were mating by the shore	yes	2023-02-07 00:20:41		2023-02-07 00:20:41					-80.7941	28.5499
2141	354b6446-2a58-41d4-8b26-2728449981cb	Sanctuary condos	Monroe	2023-02-07 17:00:00	2	7	2023	evening	2	1	1	yes2		no2		windy	West		yes	2023-02-07 22:53:43		2023-02-07 22:53:43					-80.4371	25.1034
2142	c11d0a9d-a23a-40cb-8189-007e43ecd62f	FPL Cape Canaveral Power Plant	Brevard	2023-02-08 17:00:00	2	8	2023	afternoon	389			yes2	no2	yes2		windy	South East	Very small section of beach. Not much change with tide but horseshoe crabs observed nesting when wind has picked up.	yes	2023-02-08 20:30:47		2023-02-08 20:30:47					-80.7617	28.4675
2143	4c4434d8-b665-4bb2-80f2-10b53bac8a5a	Titusville at the northeast corner of the River Forest mobile home park on rte 1	Brevard	2023-02-09 17:00:00	2	9	2023	evening	100	50	60	yes2	donno	no2		windy	West	Circling, going in and out of water	yes	2023-02-09 22:38:47		2023-02-09 22:38:47					-85	29
2144	415b6fef-cb28-471a-844d-85bf29b38f11	Banana River, east shore, south of SR 528	Brevard	2023-02-09 17:00:00	2	9	2023	evening	119	59	60	yes2	no2	no2		windy	south	Water temp - 23.9c, Air Temp - 26.2c, Salinity 20 ppt Wind speed - 5.8 m/s S	yes	2023-02-09 23:31:16		2023-02-09 23:31:16					-80.6378	28.4051
2145	9e8ec2c8-c107-4aed-8178-2c1de70e26ee	Small beach on the south side of the FPL power plant in Cocoa. Sandy shoreline between a catwalk (north) and seawall (south).	Brevard	2023-02-07 17:00:00	2	7	2023	morning	358	160	200	yes2	no2	yes2		windy	From the east, pushing water up onto the shoreline.	Morning was calm, then wind picked up about 10 AM. By 10:20 we saw the first pair, then they kept coming and coming. By 1:30 PM I counted 358, and had to leave the site. Many nesting pairs, some satellite males. No tags of any kind.	yes	2023-02-10 18:42:10		2023-02-10 18:42:10					-80.7617	28.4674
2146	d1ac7b10-dcd8-482a-804d-003a322eebfd	Sandy beach just south of FPL power plant in Cocoa. Between catwalk (north) and seawall (south).	Brevard	2023-02-09 17:00:00	2	9	2023	afternoon	366	160	200	yes2	no2	yes2		windy	From the east. Pushing water up onto the beach.	Similar numbers to the report from 2/7. I am certainly that I saw some of the same individuals on 2/7 and 2/9. Other FWC staff said they saw HSCs on 2/8 and submitted a separate report. Again, no tags.	yes	2023-02-10 18:45:25		2023-02-10 18:45:25					-80.7617	28.4674
2147	f6cfc646-8139-455a-88a3-e3abc4db0227	Cypress Point Park	Hillsborough	2023-02-10 17:00:00	2	10	2023	evening	4	2	2	yes2	no2	no2		windy	North	Found 2 mating pairs just on shore at the edge of the water	yes	2023-02-10 23:04:56		2023-02-10 23:04:56					-82.5466	27.9513
2148	e6466629-bceb-4384-840d-88f0335794c1	Bradenton, FL. Hwy 64. Bridge from Anna Marie Island across the road from where the real beach horses are in the water. Not from FL so not sure of exact name of bridge.	Manatee	2023-02-10 17:00:00	2	10	2023	evening	6	3	3	yes2	no2	no2		windy	Coming out of the South	3 sets of crabs mating	yes	2023-02-10 23:20:25		2023-02-10 23:20:25					-85	29
2149	910e666d-471c-40a6-8e56-7cc9d7d2d6cb	Anchor Lane Canal on Merritt Island	Brevard	2023-02-11 17:00:00	2	11	2023	morning	4	2	2	yes2	no2	no2		calm		Tide was coming in, making near end of canal towards shallow area	yes	2023-02-11 14:39:05		2023-02-11 14:39:05					-80.6711	28.3634
2150	3f7776c5-5444-4487-8a65-90ebe1bc249d	Banana River, east shore, south of SR528	Brevard	2023-02-11 17:00:00	2	11	2023	afternoon	53	26	27	yes2	no2	yes2		windy	SE - 4.9 m/s	Wind-4.9m/s SE, Water temp-26.1c, Air Temp-27.3c Salinity 22ppt NOTE: Most of dead HC (26/31) found.western half of beach carapace crushed/broken. Recent ATV tracks on this portion of narrow beach. (cause/effect?)	yes	2023-02-11 20:59:03		2023-02-11 20:59:03					-80.6363	28.4048
2151	4255df65-5fed-4b0f-8db9-bcf133ee395f	Banana River, east shore, south of SR528	Brevard	2023-02-12 17:00:00	2	12	2023	morning	144	69	75	yes2	no2	yes2		windy	SW	Air Temp - 21.1c. Water Temp - 21.5c, Salinity 22ppt Wind - 5.8 m/s SW	yes	2023-02-12 16:04:44		2023-02-12 16:04:44					-80.6374	28.4049
2152	7d03017d-0651-4c1d-8ca4-942fb8bb51a4	Titusville Causeway, SE corner of West Gator Creek Rd, Titusville, FL	Brevard	2023-02-11 17:00:00	2	11	2023	afternoon	130	42	60	yes2	no2	yes2		windy	SW		yes	2023-02-13 01:00:52		2023-02-13 01:00:52					-80.7872	28.6277
2153	cb740d40-7f44-4531-8f1b-af16b4971f04	5122 River edge drive, Titusville fl	Brevard	2023-02-06 17:00:00	2	6	2023	afternoon	22			yes2		yes2		windy	Southwest	No juveniles, but 4 pale youngsters	yes	2023-02-13 18:46:01		2023-02-13 18:46:01					-85	29
2154	772fef7f-5e10-4947-887c-0762468a8901	North side of haulover canal on sandy beach where kayakers typically launch.	Brevard	2023-02-17 17:00:00	2	17	2023	morning	10	3	3	yes2	no2	no2		windy	ENE	We observed 3 pairs engaged in mating behavior and 4 singles. We did not lift up the singles to sex them as male or female.	yes	2023-02-17 19:00:36		2023-02-17 19:00:36					-80.7613	28.7307
2155	bfc1eabe-b060-4475-8601-ec33f41ddca4	Parrish Park Titusville on the beach shoreline	Brevard	2023-02-17 17:00:00	2	17	2023	afternoon	2	1	1	yes2	no2	no2		windy			yes	2023-02-18 14:46:56		2023-02-18 14:46:56					-80.7872	28.6294
2156	95645f3b-8ed8-48da-8fc8-a9bf6290ebd5	Banana River, east shore S of SR528	Brevard	2023-02-21 17:00:00	2	21	2023	morning	13	6	7	yes2	no2	yes2		windy	SW 3.1m/s	Water temp - 24.0c, Air Temp 25.4c, Wind SW @ 3.1 m/s, Salinity 22ppt	yes	2023-02-21 16:07:28		2023-02-21 16:07:28					-80.6379	28.4051
2157	5e8128f6-e84d-4520-8ad3-fb7809b5ffd6	Getaway Marina/Pinchers border Fort myers	Lee	2023-02-20 17:00:00	2	20	2023	morning	2	1	1	donno	no2	no2		calm		Hugging seawall beach sand now under limestone that entered during hurricane.	yes	2023-02-22 10:09:26		2023-02-22 10:09:26					-81.9514	26.4703
2158	133b8d80-71f5-40f5-8d4c-5cfff04e7539	146 box cut rd Alligator point,fl 32346	Franklin	2023-02-22 18:00:00	2	22	2023	afternoon	20	15	5		no2	no2		windy	southeast	high tide	yes	2023-02-22 20:33:13		2023-02-22 20:33:13					-84.3392	29.9477
2159	81096295-903d-41f3-8048-700214947129	Shired Island FL	Dixie	2023-02-22 17:00:00	2	22	2023	afternoon	12	6	6	yes2	no2	no2		windy	S SW		yes	2023-02-23 01:09:27		2023-02-23 01:09:27					-85	29
2160	73c2119a-0f74-498d-8dfc-96b9d920c772	North Palm Beach	Palm Beach	2023-02-19 17:00:00	2	19	2023	morning	9	5	4	yes2	no2	no2		calm			yes	2023-02-23 02:31:32		2023-02-23 02:31:32					-80.046	26.8212
2161	ded4d167-9dca-478d-8592-6dedb62f1b3c	Alfred A McKethan Pine Island Park	Hernando	2023-02-23 17:00:00	2	23	2023	afternoon	2	1	1	yes2	no2	no2		windy	Blowing towards the beach	I have pictures, had no idea what it was	yes	2023-02-24 00:27:36		2023-02-24 00:27:36					-85	29
2162	6300bf14-462d-4397-858c-911963dca98a	11th Ave E, Horseshoe Beach - along the coast line	Dixie	2023-02-23 17:00:00	2	23	2023	afternoon	67	28	39	yes2	no2	no2		windy	South at 12 mph	sandy beach, incoming tide, actively mating	yes	2023-02-24 04:13:10		2023-02-24 04:13:10					-83.2869	29.4378
2163	5d13a423-05ac-4f73-88ec-d500cce2a223	Under the Jolly Bridge that leads to Marco Island. Were on both sides of the bridge.	Collier	2023-02-22 17:00:00	2	22	2023	afternoon	3	2	1	yes2	no2	no2		windy	north	high tide, solo female folded in sand near rocky area	yes	2023-02-24 17:40:44		2023-02-24 17:40:44					-81.7082	25.9657
2164	554c4987-94e0-4f7f-8abb-3b63205dd600	North Kice island	Collier	2023-02-24 17:00:00	2	24	2023	afternoon	10	5	5	yes2	no2	no2		calm			yes	2023-02-24 20:32:50		2023-02-24 20:32:50					-81.7093	25.893
2165	616932fb-4cea-4412-8067-a99b4e4281c5	Mashes Sands Park, Panacea,, FL	Wakulla	2023-02-24 17:00:00	2	24	2023	afternoon	13	3	10	yes2	no2	no2		calm		These animals were on the shore, mating with several others swimming around looking for mates. They were in the sand. between the three beach pines and Sand Creek on Mashes Sands Beach.	yes	2023-02-24 22:53:51		2023-02-24 22:53:51					-84.3462	29.973
2166	2c5e0419-272a-4fbe-87e7-dc771b2848e8	Hudson or Bayonet Point, End of the mangroves at the point of a single camp site south side of the channel	Pasco	2023-02-25 17:00:00	2	25	2023	morning	100	50	50	yes2	no2	no2		calm		Near mangroves in about 2-3ft of water, sandy and grassy bottom, some were up on a patch of land burying in the sand	yes	2023-02-27 01:45:44		2023-02-27 01:45:44					-82.7235	28.3479
2167	73fdf7e8-46d6-456c-8f27-c8ed620654d6	BOAT BASIN at 24 Treasure Road, Marathon, FL	Monroe	2022-02-23 17:00:00	2	23	2022	afternoon	16	6	10	yes2	no2	no2		calm		in sandy boat basin; tide was beginning to go out; next day about 12 crabs, next day 4, at high tide	yes	2023-02-27 21:55:29		2023-02-27 21:55:29					-81.0818	24.691
2168	eef49c3d-0c4e-409b-8e98-79d1bf973316	Plover Island on Bunche Beach	Lee	2023-02-24 17:00:00	2	24	2023	afternoon	3	1	2	no2	yes2	no2		calm			yes	2023-02-28 00:47:34		2023-02-28 00:47:34					-81.9826	26.4813
2169	25c40dd2-e4ed-4048-8879-b31326993623	New construction by RV Park	Gulf	2023-03-01 17:00:00	3	1	2023	morning	2	1	1	no2	no2	no2		windy	North		yes	2023-03-01 17:29:21		2023-03-01 17:29:21					-85.3046	29.7481
2170	c3ecd0f0-6c13-459e-8208-a9fb793d8c8e	Cocoa Beach Florida	Brevard	2023-03-03 17:00:00	3	3	2023	morning	2	1	1	yes2	no2	no2		windy	South	Canal - find them often behind our home this time of year. Also sting rays hang out in same area.	yes	2023-03-03 15:31:20		2023-03-03 15:31:20					-80.6181	28.3176
2171	3cca7b2c-23d6-46d4-8e89-63e383b5b5b4	Cypress beach parl	Hillsborough	2023-03-01 17:00:00	3	1	2023	afternoon	70	25	35	yes2	no2	no2		windy	North		yes	2023-03-03 19:57:36		2023-03-03 19:57:36					-82.5467	27.9518
2172	f151a431-78df-4713-874b-219a7ec89a65	Safety harbor marina - north end small beach areas.	Pinellas	2023-03-03 17:00:00	3	3	2023	afternoon	20	6	14	yes2	donno	no2		windy	NW	More are out in the water - we see them when tide slacks.	yes	2023-03-03 20:06:22		2023-03-03 20:06:22					-85	29
2173	99410ad6-5fbb-4b31-80b4-55bd6baca71b	Banana River, east shore, south of SR 528	Brevard	2023-03-03 17:00:00	3	3	2023	afternoon	76	39	37	yes2	no2			windy		Air temp 29.3c, Water temp 27.0c, Wind SSW @ 4.1 m/s, Salinity 23 ppt	yes	2023-03-03 21:04:52		2023-03-03 21:04:52					-80.6365	28.4047
2174	3e230c5a-7dca-4947-8870-63d778a5715a	Bayshore Live Oak Park	Charlotte	2023-03-03 17:00:00	3	3	2023	evening	100	20	80	yes2	no2	no2		windy	East	It was high tide. There were several large groups clustered and pairs scattered all around.	yes	2023-03-03 23:33:02		2023-03-03 23:33:02					-82.0742	26.9575
2175	871ca1fb-8852-4b21-8932-ef03226b6185	New Smyrna beach, maybe a block north of Crawford on ramp	Volusia	2023-03-05 17:00:00	3	5	2023	morning	2	1	1	yes2	no2	no2		calm		The tide was on its way out, waves were on the calmer side. They buried after separating. I have pictures	yes	2023-03-06 13:26:32		2023-03-06 13:26:32					-80.8978	29.0441
2176	0db43072-902f-456d-84e6-8b52ba0a2a3d	On MacDill AFB	Hillsborough	2023-03-04 17:00:00	3	4	2023	afternoon	30			yes2	no2	yes2		calm		low tide	yes	2023-03-06 13:27:16		2023-03-06 13:27:16					-82.4694	27.8419
2177	7c2affe1-286f-4420-8ae7-f476fb675bfd	At private boat ramp behind four seasons condominiums 3799 south banana river blvd cocoa beach	Brevard	2023-02-23 17:00:00	2	23	2023	morning	2	1	1	yes2	no2	no2		calm			yes	2023-03-06 13:29:14		2023-03-06 13:29:14					-85	29
2178	5e5a4f74-7533-4c9f-8263-1bd1adc01bd5	Dock at 1390 CEntaurus CT Merritt Island, FL 32953	Brevard	2023-03-05 17:00:00	3	5	2023	morning	2	1	1	yes2	no2	no2		calm		Mating in about 2 feet of water	yes	2023-03-06 13:32:47		2023-03-06 13:32:47					-80.6922	28.381
2179	cd513438-c78b-42bf-88ed-dc634e75309f	Lulu Key	Lee	2023-02-26 17:00:00	2	26	2023	morning	12	6	6	yes2	no2	yes2		calm			no	2023-03-06 13:33:04		2023-03-06 13:33:04					-81.5091	25.8356
2180	e8df1640-3c54-4358-8a32-c6ff81600f13	Mangrove beach area	Monroe	2023-03-04 17:00:00	3	4	2023	evening	2	1	1	yes2	no2	no2		calm			no	2023-03-06 13:33:47		2023-03-06 13:33:47					-80.5045	25.0327
2181	541c0baf-6155-4886-8903-8258273160be	Cedar Key Florida.	Levy	2023-03-04 17:00:00	3	4	2023	afternoon	10					yes2		calm			yes	2023-03-06 13:36:12		2023-03-06 13:36:12					-83.0138	29.156
2182	e994a62f-1c4d-4fd5-838e-3051635f6489	Matheson Hammock - on the beach next to parking lot	Miami-Dade	2023-03-03 17:00:00	3	3	2023	evening	2	1	1	yes2	no2	no2		windy			no	2023-03-06 13:37:38		2023-03-06 13:37:38					-80.257	25.6805
2183	31fa9b3e-696a-40ab-8787-983805d1ac1f	Kiwanis Island Park Merritt Island, FL Sykes Creek	Brevard	2023-02-26 17:00:00	2	26	2023	morning	4	2	2	yes2	no2	no2		calm		IN about Sykes Creek 1 to 2 feet of water, near the shore, near muck dredging just outside the temporary barrier	yes	2023-03-06 13:38:15		2023-03-06 13:38:15					-80.6787	28.3614
2184	dd2aeb06-0054-4e88-8f14-6fe9db0ecf5b	West side beach of Pavilion Key	Collier	2023-02-22 20:00:00	2	22	2023	afternoon	150	50	100	yes2	no2	yes2		calm		High Tide	yes	2023-03-06 13:38:24		2023-03-06 13:38:24					-81.3551	25.6979
2185	f649604d-20e9-4eac-8338-fc024e6ef0c0	Satellite Beach, FL at Pineda Beach Park (Patrick SFB beach)	Brevard	2023-03-05 17:00:00	3	5	2023	afternoon	1	1	0	no2	no2	no2		calm		Was during low tide in about 2 feet of water	yes	2023-03-06 13:40:01		2023-03-06 13:40:01					-80.5972	28.2148
2186	8122f66f-22cc-4a81-8dd1-601c2a75314a	Port Richey, Pithlachascotee River	Pasco	2023-03-03 17:00:00	3	3	2023	morning	1	1		no2	no2	yes2		calm		Crab was dead	yes	2023-03-06 13:40:34		2023-03-06 13:40:34					-85	29
2187	ca731a76-564c-4f05-8407-bbf0bdf80f1f	Florida bay	Monroe	2023-03-01 17:00:00	3	1	2023	morning	2	1	1	yes2	no2	no2		calm			yes	2023-03-06 13:40:45		2023-03-06 13:40:45					-80.707	25.1313
2188	b20ea4b3-f18e-4b2b-81e7-cd04e076cba0	West side of IRL, North of powerplant and S of mud creek ramp	St. Lucie	2023-02-18 17:00:00	2	18	2023	evening	2	1	1	no2	no2	no2		calm		Male was following female, appeared to be pre-mating actions	yes	2023-03-06 13:44:13		2023-03-06 13:44:13					-80.2599	27.3679
2189	e76d93cb-4db7-49cb-83e7-f767157f206a	Indian river lagoon	Brevard	2023-03-04 17:00:00	3	4	2023	afternoon	20	10	10	yes2	no2	no2		windy	South west	They were in shallow water on the sand bed.	yes	2023-03-06 13:46:46		2023-03-06 13:46:46					-85	29
2190	e23f2358-135a-495e-865b-306e0e1e8db6	St Joseph Sound, Boggy Bayou	Pinellas	2023-03-05 17:00:00	3	5	2023	morning	3	1	2	yes2	no2	no2		windy		We see multiple horseshoe crabs almost every day from our dock	yes	2023-03-06 13:48:27		2023-03-06 13:48:27					-82.7815	28.1063
2191	f690241f-c613-4e47-891d-ed93d1713ddc	Titusville, KSC Alligator Pt.	Brevard	2023-03-05 17:00:00	3	5	2023	morning	50			yes2	yes2	no2		calm		Shallow sandy substrate, patchy seagrass. All adults were in process of mating (about 10+ couples). Numerous juveniles, at least 25 observed.	no	2023-03-06 13:49:00		2023-03-06 13:49:00					-80.7862	28.6263
2192	3022fd27-5741-4ff6-8515-d14402351b20	Pine Island Creek/Lower Indian River	Brevard	2023-02-26 17:00:00	2	26	2023	morning	10			no2		yes2		windy	West		no	2023-03-06 13:49:35		2023-03-06 13:49:35					-80.7328	28.492
2193	4215eddd-06f3-4600-830b-f33ecc732aa2	Weedon island	Pinellas	2023-02-25 17:00:00	2	25	2023	afternoon	4	2	2	yes2	no2	no2		calm		It was a slow incoming tide. There was some wind that day but very calm back in the little cove	yes	2023-03-06 13:52:31		2023-03-06 13:52:31					-82.598	27.8527
2194	3f182dd6-a3fd-4fa6-8c41-52413dcbe444	Hernando Beach *Cheeks Creek" Residential canal	Hernando	2023-03-03 17:00:00	3	3	2023	evening	1	0	1	no2	no2	no2		windy	From the west	It was bottom feeding at low tide.	yes	2023-03-06 13:52:44		2023-03-06 13:52:44					-82.6595	28.4949
2195	659b637a-8bb3-485b-8803-a7c6110ace8e	980 Whitmire dr 32935	Brevard	2023-03-05 17:00:00	3	5	2023	afternoon	2	1	1	yes2	no2	yes2		calm			yes	2023-03-06 13:56:07		2023-03-06 13:56:07					-80.6269	28.1238
2196	109b3296-c1c0-4747-8a88-4fed7ad1ef97	Weedon Island, St Petersburg	Pinellas	2023-03-05 17:00:00	3	5	2023	nigh	1000	100	1000	yes2	no2	yes2		windy	NNW	Shallow grass fkats	yes	2023-03-06 13:56:10		2023-03-06 13:56:10					-82.5839	27.8397
2197	980a4f0c-f3ea-43f5-8ff9-ed060287f547	Content keys	Monroe	2023-02-26 17:00:00	2	26	2023	afternoon	2			no2	yes2	no2		calm		Outgoing tide, 2 baby horseshoe crabs were seen. No adults.	yes	2023-03-06 14:02:48		2023-03-06 14:02:48					-85	29
2198	b4ee896a-f491-4526-8105-04d03d9764b7	520 boat ramp	Brevard	2023-03-06 17:00:00	3	6	2023	morning	8	4	4	yes2	no2	yes2		windy	Coming out of the south		yes	2023-03-06 14:04:54		2023-03-06 14:04:54					-80.6284	28.3572
2199	b915014f-b6ee-4aea-8d51-c217744ebaea	Canal in Bay point behind Palm Drive	Monroe	2023-03-05 17:00:00	3	5	2023	afternoon	2	1	1	yes2	no2	no2		calm		It was about an hour out from low tide. They were towards the side of the canal near a small grassy area, but not quite in the grass.	yes	2023-03-06 14:08:16		2023-03-06 14:08:16					-81.5922	24.6249
2200	11a6d313-132e-4814-88c1-23e7753be056	Bay shore park	Charlotte	2023-02-22 17:00:00	2	22	2023	afternoon	4	0	4	no2	yes2	yes2		calm		All crabs observed were dead and less than 4”	yes	2023-03-06 14:09:38		2023-03-06 14:09:38					-82.0688	26.9561
2201	37d47b11-c032-46c7-87cd-fea74c712cc0	3205 S Washington Ave, Titusville Florida. Small sand beach in front of condo sea wall.	Brevard	2023-02-05 17:00:00	2	5	2023	evening	90	45	45	yes2	no2	yes2		calm		Have not witnessed at this location before. Recent sea wall repair created small sand beach existing only when IR lagoon is calm and water level down.	yes	2023-03-06 14:14:23		2023-03-06 14:14:23					-80.7992	28.5795
2202	a6d4f182-4801-41ab-80bd-935347fb8ae3	Panther key, 10,000 Islands	Collier	2023-02-08 18:00:00	2	8	2023	morning	15			no2	yes2	yes2		calm		Low tide - many juveniles (3” long) Criss crossing the sandy flat on north side of Panther Key	yes	2023-03-06 14:17:06		2023-03-06 14:17:06					-85	29
2203	1c237317-6288-43e5-89be-6c2eeb146fc0	Summer Haven (Granny's Hole)	St. Johns	2023-02-23 17:00:00	2	23	2023	afternoon	1			no2	no2	yes2		calm		The crab was dead, seemed to be a male	yes	2023-03-06 14:24:21		2023-03-06 14:24:21					-81.2254	29.6951
2204	b2514b1e-2256-43ec-8afb-804851bb3d48	Titusville	Brevard	2023-02-11 17:00:00	2	11	2023	afternoon	2	1	1	yes2	no2	no2		windy	Blowing west	Moving along shoreline to the south	no	2023-03-06 14:26:05		2023-03-06 14:26:05					-80.8015	28.5881
2205	b0a54aa8-31c6-4119-89a0-77b1fc2aa928	McKethan Park Beach (Pine Island)	Hernando	2022-10-29 17:00:00	10	29	2022	morning	2	1	1	yes2	no2	no2		calm		I saw a mating pair then on the east side of the beach. In the previous summer, I saw a dead one near an island about a mile north.	yes	2023-03-06 14:33:54		2023-03-06 14:33:54					-82.6558	28.5688
2206	ca770066-92f2-43a2-844e-1592aa224c68	Sand flats just East of St. Marks lighthouse.	Wakulla	2023-03-05 17:00:00	3	5	2023	afternoon	1			no2	donno	no2		calm			yes	2023-03-06 14:47:07		2023-03-06 14:47:07					-84.1715	30.0727
2207	0ecc9e8e-24cb-4b72-856b-81fe52002147	Indian River FWC station on the bridge	Brevard	2023-03-05 17:00:00	3	5	2023	morning	4	2	2	yes2	no2	no2		calm		We were fishing and caught 2 sets of crabs mating.	no	2023-03-06 14:50:08		2023-03-06 14:50:08					-80.7953	28.6213
2208	a6327611-1127-4dd5-84be-4f47f8fdd7fa	Fishing around Weeden Island via boat on Saturday, March 4th. Saw one horseshoe crab alone and later saw 2 horseshoe crabs appearing to mate.	Pinellas	2023-03-04 17:00:00	3	4	2023	afternoon	3			yes2	yes2	no2		calm			yes	2023-03-06 14:51:46		2023-03-06 14:51:46					-82.5654	27.8643
2209	739699e6-3327-403c-835f-83dc47e1551a	In a clearing between our mangroves.	Monroe	2023-03-03 17:00:00	3	3	2023	afternoon	2	1	1	yes2	no2	no2		calm			yes	2023-03-06 14:57:12		2023-03-06 14:57:12					-80.4581	25.0875
2210	b24b618d-59ba-4b72-83f9-3a30afda3c0b	Bay Drive, Fort Walton Beach	Okaloosa	2023-02-26 18:00:00	2	26	2023	evening	3	2	1	yes2	no2	no2		calm			yes	2023-03-06 14:58:46		2023-03-06 14:58:46					-86.5863	30.4089
2211	94b97b0f-c130-45b5-8438-acff978e39da	Low tide, sandy area	Taylor	2023-02-25 17:00:00	2	25	2023	morning	2	1	1	yes2	no2	no2		calm		Mating pair back deep in marsh	yes	2023-03-06 14:59:17		2023-03-06 14:59:17					-83.9052	30.0299
2212	e68192e2-8284-44f2-8d2d-ef32579c3850	Merritt island, Fl	Brevard	2023-03-05 17:00:00	3	5	2023	morning	4	2	2	yes2	no2	no2		calm		river is VERY low right now and the water is a little cloudy. the two mating pairs were just cruising along	yes	2023-03-06 15:02:07		2023-03-06 15:02:07					-80.6704	28.2905
2213	4c583af6-d91b-45d2-830e-8f6ce7a0b23b	Jensen beach	Martin	2023-02-27 17:00:00	2	27	2023	morning	1			no2	no2	yes2		calm		saw one dead crap 1st one in years	yes	2023-03-06 15:03:27		2023-03-06 15:03:27					-80.2215	27.2389
2214	4b92f23d-fde0-4fa7-8490-3d453442d5ba	mangrove kayaking in high tide at GeigernKey	Monroe	2023-03-02 17:00:00	3	2	2023	afternoon	1	1			no2	no2		windy	not sure	high tide	no	2023-03-06 15:06:07		2023-03-06 15:06:07					-81.6526	24.5821
2215	07a25440-b905-4820-879a-6e52ccbecdc4	Femail with mail attached in 2 feet of water.	Monroe	2023-03-01 17:00:00	3	1	2023	afternoon	2	1	1	yes2	no2	no2		calm		Coral area with some sandy beaches near by on the bay side. Lower Matecumbe.	yes	2023-03-06 15:07:10		2023-03-06 15:07:10					-80.7133	24.8665
2216	fd78b5f9-48e7-41cf-80c8-8d8a1072e450	Sebastian	Indian River	2023-03-05 17:00:00	3	5	2023	morning	1				no2	no2		windy	from the south	only one cruising along. Don't know if male or female	yes	2023-03-06 15:10:14		2023-03-06 15:10:14					-80.4342	27.7604
2217	acfb3fd1-ac97-40b7-89a9-d9d34e66ab73	Seagrass and mud flat on the edge of Garfield Key	Monroe	2023-02-25 17:00:00	2	25	2023	afternoon	2	1	1	yes2	no2	no2		calm		Incoming tide in the Leeward side of the Key in about 2’ depth	yes	2023-03-06 15:13:06		2023-03-06 15:13:06					-80.8033	25.1513
2218	7f64bc33-0985-4d58-8f70-da82f1276d4a	Ft George Inlet.	Duval	2023-03-05 17:00:00	3	5	2023	afternoon	1	1	0	no2	no2	no2		windy	East	She was on the beach.	no	2023-03-06 15:26:47		2023-03-06 15:26:47					-81.4233	30.4404
2219	055a9cd7-2056-4747-88e4-63d3182c3a21	Cow creek	Levy	2023-03-05 17:00:00	3	5	2023	afternoon	100	50	50	yes2	no2	no2		windy	West	Shallow Creek Saw grass Oysters	no	2023-03-06 15:30:58		2023-03-06 15:30:58					-83.3808	29.5163
2220	8e99f144-cc77-4302-8e14-7c6c2dee8be6	Cedar key fishing pier	Levy	2023-03-04 17:00:00	3	4	2023	afternoon	3	1	2	yes2	no2	no2		windy	SW	Close to pier	yes	2023-03-06 15:44:21		2023-03-06 15:44:21					-83.0355	29.1346
2221	bcf8c4f4-3645-427b-8d83-fbae56d7a87a	Robinson Preserve in Bradenton	Manatee	2023-03-05 17:00:00	3	5	2023	afternoon	2			no2	no2	yes2		calm		The 2 crabs were dead. We wondered if it was because of possible red tide. We also saw some dead fish.	no	2023-03-06 15:49:42		2023-03-06 15:49:42					-82.6643	27.5203
2222	5f3d9584-20a2-4bfb-8281-80cc2081aca2	St Joe Bay about 1 mile out Cape San Blas Rd	Gulf	2023-03-05 17:00:00	3	5	2023	afternoon	1	0	1	no2	yes2	no2		windy	Out of the East	I saw one yesterday but I see them frequently and at low tide when there is beach I see many juvenile crabs. Also during January there were many adult crabs up in the edge of the marsh and most of them died.	yes	2023-03-06 15:52:02		2023-03-06 15:52:02					-85.329	29.6862
2223	0eca02c8-d800-41fa-8c0c-b2351599ee66	Hudson Mangroves near Birch St canal near Get Hooked restaurant	Pasco	2023-02-16 17:00:00	2	16	2023	afternoon	2	1	1	yes2	no2	no2		calm			yes	2023-03-06 15:55:39		2023-03-06 15:55:39					-82.7047	28.3682
2224	c671702d-3c44-4fa9-8be7-83a3029ba2ec	End of south pier	Volusia	2023-03-04 17:00:00	3	4	2023	morning	2	1	1	yes2	no2	no2		calm		Caught the two while using a casting net	yes	2023-03-06 15:56:08		2023-03-06 15:56:08					-80.8651	28.9281
2225	d6114ba1-b5fc-4d84-8637-a57447ed5523	Weedon Island kayak trail marker 28	Pinellas	2023-03-05 17:00:00	3	5	2023	afternoon	2	1	1	yes2				calm		High tide	yes	2023-03-06 15:56:30		2023-03-06 15:56:30					-82.6015	27.8453
2226	f38fee86-31fb-45a1-80c8-75a50250e246	Merritt Island banana river	Brevard	2023-02-19 17:00:00	2	19	2023	morning	6	3	3	yes2	no2	no2		windy	to the north		yes	2023-03-06 16:05:14		2023-03-06 16:05:14					-80.6652	28.2766
2227	820fbd99-b59d-4ad0-87e4-b680a571b2ce	9 Hammock Oak CT. On beach next to dock. 2 Horseshoe crab mating	Flagler	2023-02-04 17:00:00	2	4	2023	morning	2	1	1	yes2	no2	no2		calm			yes	2023-03-06 16:09:56		2023-03-06 16:09:56					-81.1835	29.5637
2228	bbaba82f-6693-425f-8256-4415e6504be8	Patillo Creek, north IRL	Brevard	2023-03-05 17:00:00	3	5	2023	afternoon	4	2	2	yes2	no2	yes2		windy			yes	2023-03-06 16:13:37		2023-03-06 16:13:37					-80.7892	28.7619
2229	3a1d6e95-d2a7-45de-83fa-ba2061279eec	Sawfish park between the railroad bridge reg bridge	Palm Beach	2023-02-06 17:00:00	2	6	2023	nigh	2	1	1	yes2	no2	no2		donno2		High tide they mates for 2 hours while I was fishing	yes	2023-03-06 16:17:18		2023-03-06 16:17:18					-85	29
2230	b69a41ca-3e96-4477-844e-7eb8a9888d86	Salt ponds behind Key West airport - hundreds of them!	Monroe	2023-03-05 17:00:00	3	5	2023	morning	100	40	60	yes2	no2	yes2		calm		The salt ponds are a nursery for many species but horseshoe crabs are always there. Roughly high tide, some crabs paired, many loose, water stays about 2” to 12” there. The lat/long I marked is where there’s a tiny rocky beach they climb out on.	yes	2023-03-06 16:18:46		2023-03-06 16:18:46					-81.7553	24.5577
2231	2f09df35-65cf-4ca9-8b89-ba02cf11b5c2	Oldsmar	Pinellas	2023-02-25 17:00:00	2	25	2023	morning	1			no2	yes2	yes2		windy		My son found 1 baby and 1 dead baby on low tide.	yes	2023-03-06 16:28:02		2023-03-06 16:28:02					-85	29
2232	1da65c01-6cbf-4fff-8e58-48fe3704e6ab	Phillippe park saftey harbor fl	Pinellas	2023-03-04 17:00:00	3	4	2023	afternoon	20	10	10	donno	donno	no2		calm		Number of males and females just a guess. They are here every year	yes	2023-03-06 16:28:35		2023-03-06 16:28:35					-82.3792	27.8472
2233	6608e3eb-472b-445e-8aa6-e298638f2768	Fort Pierce, south of Old Fort Park	St. Lucie	2023-03-05 17:00:00	3	5	2023	afternoon	50			no2	yes2	yes2		calm		There are several, possibly well over 50, dead horseshoe crabs along the shoreline. They are all sizes from 1” across, to over 4” across.	yes	2023-03-06 16:31:28		2023-03-06 16:31:28					-80.3106	27.4154
2234	626a0378-88be-40e6-81b2-45a46e3f8aaf	Before the Sanibel Island Causeway. I wade fish at this location often and have seen many Horseshoe Crabs here on 02/28/2023	Lee	2023-02-28 17:00:00	2	28	2023	afternoon	6	4	4	yes2	no2	no2		calm		Out going tide and the Crabs were swimming approximately 10 inches deep against the tide.	yes	2023-03-06 16:32:57		2023-03-06 16:32:57					-82.001	26.4849
2235	50680c1b-a19a-4523-8143-562ecd4b4840	Nice little cove on the Indian river. I and a tour guid in the area and always see and abundance of horseshoe crabs in this area	Brevard	2023-03-02 17:00:00	3	2	2023	evening	70			yes2	no2	yes2		windy	South east		yes	2023-03-06 16:34:18		2023-03-06 16:34:18					-80.7604	28.7294
2236	0025ca0c-df76-4187-8a26-10b33ecc075c	513 Pocahontas Dr. Fort Walton Beach	Okaloosa	2022-11-06 18:00:00	11	6	2022	afternoon	2	1	1	yes2	no2	donno		donno2		The Horse Shoe crab appears to be currently dead, but still present.	yes	2023-03-06 16:46:44		2023-03-06 16:46:44					-85	29
2237	b93b25ae-9812-4158-8147-e0e2f3fa5e51	Caladesi Island	Pinellas	2023-03-03 17:00:00	3	3	2023	morning	1			no2	yes2	no2		calm		Tide was done, horseshoe juvenile was on the sand where tide was out. Coordinates: 28.02499° N, 82.81472° W	yes	2023-03-06 16:55:34		2023-03-06 16:55:34					-85	29
2238	d2c962e5-56a7-43f2-8239-506cc59e0642	Key Largo, in shallow abandoned boat basin in Sexton Cove, just south of Mangrove Lane	Monroe	2023-03-06 17:00:00	3	6	2023	morning	2	1	1	yes2	no2	yes2		calm		Mating pair. High tide. 8-12 inches of water	yes	2023-03-06 17:10:42		2023-03-06 17:10:42					-80.3829	25.1697
2239	2cd4b7c4-5aaa-4801-87b1-86233b22c20c	Port Charlotte Beach, just across straight thru water roads there is sandy beach were I always see them roads	Charlotte	2023-03-04 17:00:00	3	4	2023	afternoon	4	1	3		no2	yes2		calm		Not a frequented spot to shallow for boats	yes	2023-03-06 18:11:52		2023-03-06 18:11:52					-82.1143	26.9083
2240	ff57e81a-05dc-4f03-8abb-d174f6e2ef94	North Tiger Shoals. Mosquito Lagoon	Volusia	2023-02-15 17:00:00	2	15	2023	morning	1			no2	no2	no2		calm			no	2023-03-06 18:19:35		2023-03-06 18:19:35					-80.7749	28.8363
2241	a6419d3f-d3cb-4c09-8c67-2e1bc00d88aa	Garrison Bight Marina, very low tide	Monroe	2023-01-07 17:00:00	1	7	2023	morning	2	1	1	yes2	no2	no2		calm		The pair were attached and swimming along seawall of the marina	yes	2023-03-06 18:20:20		2023-03-06 18:20:20					-81.789	24.5609
2242	375387cc-7eb1-4019-8381-862a450844fc	Alligator Point	Franklin	2023-03-04 17:00:00	3	4	2023	afternoon	2			yes2	no2	yes2		windy			no	2023-03-06 18:43:42		2023-03-06 18:43:42					-85	29
2243	6a408643-5557-4369-8fe6-79e23fd2a968	Off Curry Hammocks State Park	Monroe	2023-03-06 17:00:00	3	6	2023	afternoon	1			no2	no2	no2		calm		Atlantic Ocean in calm waist deep water while at anchor	yes	2023-03-06 18:44:35		2023-03-06 18:44:35					-85	29
2244	8befb21b-a3c9-4c29-864d-65bc3f5a52d5	B3ach	Levy	2023-03-03 17:00:00	3	3	2023	morning	2			no2	no2	no2		windy	North		yes	2023-03-06 18:45:24		2023-03-06 18:45:24					-83.0293	29.1372
2245	85758321-d71f-4a0d-807f-dbe05102d5a2	Sand shallow in river	Brevard	2023-03-03 17:00:00	3	3	2023	afternoon	4	2	2	yes2	no2	no2		windy			yes	2023-03-06 18:46:53		2023-03-06 18:46:53					-80.6673	28.3434
2246	267401b7-8bf5-41d9-843d-59b3cbf07c68	Anclote River park near fishing pier	Pinellas	2023-03-04 17:00:00	3	4	2023	evening	7	3	4	yes2	no2	no2		windy	East		yes	2023-03-06 18:54:36		2023-03-06 18:54:36					-82.7807	28.1761
2247	cf03d9bf-fc75-4312-8b5c-763d33eae65e	AMI Bean point	Manatee	2023-02-03 17:00:00	2	3	2023	morning	1		1	no2	no2	no2		calm			no	2023-03-06 19:01:06		2023-03-06 19:01:06					-82.743	27.5312
2248	005e87ff-b4ae-4fda-81f1-361df1e8600f	New Turkey Key 10000 islands	Collier	2023-03-04 17:00:00	3	4	2023	morning	15			no2	no2	yes2		windy	South	Only one live and about 15 freshly dead (legs still intact)	yes	2023-03-06 19:05:14		2023-03-06 19:05:14					-85	29
2249	294831f9-a6f6-4462-8c62-962702607471	Clearwater, Florida, Close to Street Gulf to Bay and Thornton Intersection at the bay	Pinellas	2023-03-06 17:00:00	3	6	2023	morning	3			no2	no2	yes2		calm		All three horseshoe crabs were dead, but looked healthy. Looks like they died recetly, maybe yesterday.	no	2023-03-06 19:36:13		2023-03-06 19:36:13					-82.72	27.9556
2250	5825312a-e09d-45c9-8d60-d5009715417e	Sponge Island	Taylor	2023-03-04 17:00:00	3	4	2023	morning	10			no2	yes2	yes2		calm		All sightings were dead animal carcasses, including juveniles	yes	2023-03-06 19:46:15		2023-03-06 19:46:15					-83.5872	29.7789
2251	bc975c8d-7a07-4358-867f-ac51d9966167	Off the bridge (Big Dock) on the end close to the outside boat launch	Levy	2023-02-25 17:00:00	2	25	2023	afternoon	2	1	1	yes2	no2	no2		windy	West		yes	2023-03-06 20:08:38		2023-03-06 20:08:38					-83.0352	29.142
2252	90452640-3ca7-4a4d-86d6-fd3429b72647	Tampa	Hillsborough	2023-03-05 17:00:00	3	5	2023	morning	5			no2	no2	no2		calm		I was birding on the shore at low tide and I took some video of the horseshoe crabs burrowing into the sand at the water's edge. There were Dunlins and Sandpipers that appeared to be feeding in the holes vacated by the horseshoe crabs.	yes	2023-03-06 20:15:40		2023-03-06 20:15:40					-82.5468	27.952
2253	ffd61ec5-8a62-4a4f-8e94-f8765574e123	Mangroves sea grass bed	Monroe	2023-03-06 17:00:00	3	6	2023	afternoon	2	1	1	yes2	no2	no2		calm			yes	2023-03-06 20:21:33		2023-03-06 20:21:33					-80.448	25.0807
2254	6e76d3df-3d20-4896-8013-5026292994b1	Wall Spring Park	Pinellas	2023-02-25 17:00:00	2	25	2023	evening	3			no2	no2	yes2		calm		In spring at wall springs park	yes	2023-03-06 20:24:43		2023-03-06 20:24:43					-82.7734	28.1065
2255	448957ef-5098-44ea-8848-8d98c4a12698	MacArthur Beach Park	Palm Beach	2023-02-26 17:00:00	2	26	2023	evening	2	1	1	yes2	no2	no2		donno2		Mating pair seen on edge of shallow channel and were undisturbed.	yes	2023-03-06 20:32:02		2023-03-06 20:32:02					-80.0416	26.8163
2256	24a6a2ed-3b8b-4c5a-8cbf-fe2b426339b7	MacArthur Beach State Park	Palm Beach	2022-04-16 17:00:00	4	16	2022	afternoon	2	1	1	yes2	no2	no2		calm		We were kayaking around the mangrove islands, saw them in very shallow water	yes	2023-03-06 20:40:23		2023-03-06 20:40:23					-80.0425	26.8166
2257	8ef6aed8-9aa5-4435-8324-44ce0e9997ce	Basically along the coast here I have seen live ones and dead ones.	Pinellas	2023-02-01 17:00:00	2	1	2023	afternoon	2	1	1	donno	no2	yes2		donno2		I have been to this spot many times over the past 12 years and there have been a couple here 75% of the time Id say. Usually a dead one at least.	no	2023-03-06 20:49:47		2023-03-06 20:49:47					-82.653	27.7006
2258	b8fda7ff-389b-459d-82dc-0245d466b49c	Cocoa beach	Brevard	2023-03-04 17:00:00	3	4	2023	afternoon	1					yes2		calm		Cokina rock	no	2023-03-06 20:53:32		2023-03-06 20:53:32					-80.6343	28.323
2259	cad9721d-4284-45c2-8c45-b0a7f85a4b99	27.9505815, -82.5460896,17	Hillsborough	2023-03-02 17:00:00	3	2	2023	afternoon	2	1	1	yes2	no2	no2		donno2		There were people all along shoreline advising they had seen others mating as well	yes	2023-03-06 21:03:17		2023-03-06 21:03:17					-85	29
2260	68e2215b-6a4a-4e03-8410-840e40782b5c	West of Geiger Creek	Monroe	2023-02-25 17:00:00	2	25	2023	afternoon	3	2	1	yes2	no2	yes2		calm			yes	2023-03-06 21:09:04		2023-03-06 21:09:04					-81.6682	24.5683
2261	fd020685-8c62-414e-895d-70b08e407656	grassy key sandbar	Monroe	2023-03-06 17:00:00	3	6	2023	afternoon	1			no2	no2	no2		calm		Swimming North towards Duck Key, Ocean side. Large and healthy	yes	2023-03-06 21:13:37		2023-03-06 21:13:37					-80.9503	24.7533
2262	19240bc3-2e29-44e8-8972-d397377da1ac	Fort Walton Beach Park/Gulf Island National Seashore. Horseshoe crab was right at the waterline, dead. Two juveniles (1" wide and 2-3" long) also dead in the weedline on the sand just above the adult.	Okaloosa	2023-02-27 18:00:00	2	27	2023	morning	3			no2	yes2	yes2		calm		Tide was low. Habitat seemed to be normal for that area based on simple observations compared to past visits.	yes	2023-03-06 21:35:01		2023-03-06 21:35:01					-86.5806	30.3978
2263	bb77a84a-a1ab-4deb-8964-7e2dee32e1df	Cedar key	Levy	2023-03-04 17:00:00	3	4	2023	morning	4	2	2	yes2	no2	no2		calm		I have a video	yes	2023-03-06 21:41:22		2023-03-06 21:41:22					-85	29
2264	78ae6864-4729-4aa7-8ebf-d1821425bd5b	Mouth of the cotee river Port Richey	Pasco	2023-03-04 17:00:00	3	4	2023	morning	2	1	1	yes2	no2	yes2		windy	SW		yes	2023-03-06 21:44:17		2023-03-06 21:44:17					-82.741	28.2752
2265	5b0a8526-be6b-4ae8-883c-6267445e949c	Cypress point park	Hillsborough	2023-03-05 17:00:00	3	5	2023	afternoon	2					yes2		calm		I found the sheds of their skin at this location too!	yes	2023-03-06 21:44:45		2023-03-06 21:44:45					-82.5468	27.9524
2266	e588aaac-729a-45d4-8b4c-bb6e72d6e9a2	Palm shores town park	Brevard	2023-03-04 17:00:00	3	4	2023	afternoon	2	1	1	yes2	no2	no2		calm			yes	2023-03-06 21:46:06		2023-03-06 21:46:06					-85	29
2267	135d5148-3792-4c0f-88a2-9c38af346d40	At the end of Sunset Pt road along the water from Sunset Pt nort towards Union Street.	Pinellas	2023-03-03 17:00:00	3	3	2023	evening	6	4	0	no2	no2			windy	South	there are many broken pieces of concrete in this area.	yes	2023-03-06 21:53:00		2023-03-06 21:53:00					-82.796	27.9913
2268	978e8d06-375d-4d88-8b7c-ae85688f5b48	Cypress Point Park	Hillsborough	2023-03-04 17:00:00	3	4	2023	morning	4	3	1	no2	no2	yes2		windy	Southwest to northeast	4 dead crabs sighted. Large females dead floating. Dead male on beach.	yes	2023-03-06 22:02:36		2023-03-06 22:02:36					-82.5467	27.9544
2269	43e3d98d-0796-4925-833f-866eea780963	Pop Stansell Park, Palm Harbor, FL	Pinellas	2023-03-05 17:00:00	3	5	2023	afternoon	2			no2	no2	no2		calm		They were just crawling along the bottom in 10” of water as I drifted by on my kayak	yes	2023-03-06 22:10:05		2023-03-06 22:10:05					-82.775	28.0783
2270	bf4428f6-eb64-4622-808a-971634375c94	At the bridge, in the water at Manor Beach road. We live right in front of the bridge (the larger property).	Pasco	2023-03-06 17:00:00	3	6	2023	morning	2	1	1	yes2	no2	no2		calm		Tide was coming in.	yes	2023-03-06 22:15:05		2023-03-06 22:15:05					-82.7357	28.2569
2271	6fb39d88-0cf7-4cfd-8d8a-3458ce958309	Narrow sanding strip in front of Marsh	Walton	2023-03-04 18:00:00	3	4	2023	afternoon	4	2	2	no2	yes2	yes2		windy	West to east	All four crabs I saw were shells only.	yes	2023-03-06 22:54:05		2023-03-06 22:54:05					-86.3276	30.3915
2272	69024cab-14f6-461a-8e2a-8de6d39dcee9	spotted large horseshoe crab in about 3 feet of water on a fossilized reef just off bear cut, Key Biscayne	Miami-Dade	2023-03-04 17:00:00	3	4	2023	afternoon	1	0	1	no2	no2	no2		calm			no	2023-03-06 23:03:49		2023-03-06 23:03:49					-80.1475	25.727
2273	ccf8b2d4-a314-4372-880d-bcea94317140	Cypress Point Park, north beach, active mating observed	Hillsborough	2023-03-05 17:00:00	3	5	2023	morning	2	1	1	yes2	no2	no2		calm		Mangrove/beach shoreline, tide ~1’ above MLW	yes	2023-03-06 23:13:41		2023-03-06 23:13:41					-85	29
2274	406f0350-0bb7-42d9-8641-ca3eeba63cd1	River	Brevard	2023-03-05 17:00:00	3	5	2023	evening	2	1	1	yes2	no2	no2		calm		They are always here	no	2023-03-06 23:17:17		2023-03-06 23:17:17					-80.6671	28.2804
2275	062d75ff-08c7-416d-85ad-fb562451e912	Intercoastal dunedin area island	Pinellas	2023-02-26 17:00:00	2	26	2023	afternoon	2	1	1	yes2	no2	no2		calm		Clean shallow sandy 80s sunny	yes	2023-03-06 23:35:48		2023-03-06 23:35:48					-85	29
2276	20c59c09-d7ba-4a5a-80bb-247f7ec59e3e	Behind government center	Monroe	2023-03-01 17:00:00	3	1	2023	evening	2	1	1	yes2	no2	no2		windy	North	Actively mating	no	2023-03-06 23:36:42		2023-03-06 23:36:42					-80.4193	25.1208
2277	02fca0ee-7c01-4117-8e19-9f37efdfe631	Honeymoon island north beach	Pinellas	2023-03-05 17:00:00	3	5	2023	morning	2	2	1	no2	no2	yes2		windy	N/a		yes	2023-03-06 23:54:33		2023-03-06 23:54:33					-82.8367	28.0834
2278	99b547e9-50f6-49df-8bdb-22186b167329	Munyon island	Palm Beach	2023-03-04 17:00:00	3	4	2023	afternoon	3	1	2	yes2	no2	yes2		windy	SSE		yes	2023-03-06 23:54:37		2023-03-06 23:54:37					-80.0451	26.8207
2279	72bb5e39-26bf-4765-89d5-02f5d28592c7	Rocky beach area	Pasco	2023-02-27 17:00:00	2	27	2023	evening	2	1	1	yes2	no2	no2		windy	West	They were very active	yes	2023-03-07 00:39:09		2023-03-07 00:39:09					-82.7179	28.358
2280	34c3b8f5-7bcf-49d2-85a2-3a5519ffae0f	Near house docks	Monroe	2023-02-25 17:00:00	2	25	2023	afternoon	3	3	0	no2	no2	no2		calm			no	2023-03-07 00:44:16		2023-03-07 00:44:16					-80.512	25.028
2281	e9679c23-a9d1-49a4-82ba-d11789da6e9d	Anclote Key Preserve State Park	Pasco	2023-03-04 17:00:00	3	4	2023	afternoon	1							windy		Sand bottom with no grass.	no	2023-03-07 00:50:11		2023-03-07 00:50:11					-85	29
2282	a267b0f8-1b4c-4e3e-8e30-9917c162cc02	Hammock oak Court neighborhood beach	Flagler	2023-02-04 17:00:00	2	4	2023	morning	2	1	1	yes2	no2	no2		calm		Female was buried under sand and male was visible. They were connected.	yes	2023-03-07 00:56:42		2023-03-07 00:56:42					-81.1835	29.5637
2283	33b35230-47e0-414d-89a5-859383c316a0	Picnic island beach	Hillsborough	2023-03-05 17:00:00	3	5	2023	morning	1			no2	yes2	yes2		windy	Unsure, inland	Crab was dead on the beach	yes	2023-03-07 01:10:28		2023-03-07 01:10:28					-82.5544	27.848
2284	904a8702-6548-48a5-8716-68041b223712	Bald Point Beach Just south of the first public access	Franklin	2023-03-05 17:00:00	3	5	2023	afternoon	7	3	4	yes2	no2	yes2		calm			yes	2023-03-07 01:18:49		2023-03-07 01:18:49					-84.3369	29.9116
2285	4db48764-afa2-4b3c-85da-2d58be566b25	Gandy in between the mangroves that are open to the water	Pinellas	2023-03-04 17:00:00	3	4	2023	afternoon	2			no2	no2	yes2		windy			no	2023-03-07 01:20:25		2023-03-07 01:20:25					-82.6033	27.8727
2286	9dfd85dd-ebe0-4507-884e-05d312f400a5	Osteen Park, Merritt island	Brevard	2023-03-02 17:00:00	3	2	2023	evening	1			no2	no2	no2		calm			yes	2023-03-07 01:22:10		2023-03-07 01:22:10					-80.7048	28.3498
2287	677a6f45-01a0-46a6-822d-efa9a0222e27	Titusville, Indian river	Brevard	2023-03-05 17:00:00	3	5	2023	morning	10			yes2	no2	no2		calm		Lots of sea grass around, clean water, they were in sandy patches	yes	2023-03-07 01:40:15		2023-03-07 01:40:15					-80.8038	28.7656
2288	66cd9668-b7f4-4e79-8953-66b06492b2b4	Apalachee Bay	Jefferson	2023-03-04 17:00:00	3	4	2023	afternoon	4	2	2	yes2	no2	no2		windy	WNW	Incoming tide. 1 hour before high. 3 foot depth. Shell and grass bottom.	yes	2023-03-07 01:45:41		2023-03-07 01:45:41					-83.6284	29.857
2289	d65a22a3-557e-402a-8043-34b20e199a26	Shell Key	Pinellas	2023-02-26 17:00:00	2	26	2023	afternoon	2			no2	yes2	yes2		windy			no	2023-03-07 01:52:19		2023-03-07 01:52:19					-82.7429	27.6724
2290	584b76e1-1bfe-48d2-8cf4-e49ed29b258b	Cypress point park	Hillsborough	2023-03-04 17:00:00	3	4	2023	afternoon	2	1	2	yes2	no2	no2		windy			yes	2023-03-07 02:14:57		2023-03-07 02:14:57					-82.5444	27.9498
2291	58aa42b9-8cc9-4984-808c-214fd275c17c	Titusville campground off US1	Brevard	2023-02-09 17:00:00	2	9	2023	afternoon	30			yes2	no2	no2		windy	Don’t recall	I have a videos	yes	2023-03-07 02:45:18		2023-03-07 02:45:18					-80.8077	28.608
2292	48f48544-c70a-4acd-808b-18da1a477599	By mangroves on north end of Big Pine Key	Monroe	2023-03-06 17:00:00	3	6	2023	afternoon	5	2	3	yes2	no2	no2		calm			yes	2023-03-07 02:48:42		2023-03-07 02:48:42					-81.4002	24.7341
2293	54e55af2-f44a-42b8-8775-57d3fc011663	Cypress Point Park at sunset	Hillsborough	2023-03-04 17:00:00	3	4	2023	evening	8			yes2	no2	no2		windy		There was a clump of crabs attached and every so often there would be one coming in from the surf solo and then it would turn around before it got to the clump of crabs	yes	2023-03-07 02:49:42		2023-03-07 02:49:42					-82.5467	27.9521
2294	24244c67-25cf-408e-8c02-4c5b46662a9f	Key Largo, Mangroves sea grass	Monroe	2023-02-21 17:00:00	2	21	2023	morning	3	1	2	yes2	no2	no2		calm			yes	2023-03-07 03:10:38		2023-03-07 03:10:38					-80.4492	25.0794
2295	343462d2-a285-4728-8354-ff1c84226dc0	Kings Camp	Monroe	2023-03-05 17:00:00	3	5	2023	evening	2	1	1	yes2	no2	no2		calm			yes	2023-03-07 03:16:48		2023-03-07 03:16:48					-80.4032	25.1401
2296	cef9ce79-69ef-40ec-8d31-dd95daaf2228	Green key beach	Pasco	2023-02-24 17:00:00	2	24	2023	afternoon	2	1	1	yes2	no2	no2		calm		Rocky floor, calm tide, they were eating and going thru bushes in the water	yes	2023-03-07 03:25:00		2023-03-07 03:25:00					-82.7512	28.2548
2297	dd033be6-ed23-4b4a-8583-fb968cb9b0cf	Baby horseshoe crabs, burrowing into sand in shallow water. I have video. They were maybe 2-3 inches tip to tail	Hillsborough	2023-02-25 17:00:00	2	25	2023	afternoon	2				yes2	no2		calm		burrowing into the sand	yes	2023-03-07 04:05:09		2023-03-07 04:05:09					-82.4143	27.7921
2298	13fe3a8b-fc66-47da-82c3-00da0b2178eb	Cocoa, Ramp Road Park	Brevard	2023-03-03 17:00:00	3	3	2023	afternoon	1	0	1	no2	no2	no2		calm		The horseshoe crab was swimming in shallow water near mangrove growth in the Banana river	no	2023-03-07 04:32:31		2023-03-07 04:32:31					-80.619	28.3087
2299	bd7b88ef-fa6c-4cbd-8476-57677b8c1ac7	Key largo buttonwood sound 2-4ft of water	Monroe	2023-03-05 17:00:00	3	5	2023	evening	12	6	6	yes2	no2	no2		calm		Grass patches an sand some algae	no	2023-03-07 04:56:52		2023-03-07 04:56:52					-80.442	25.099
2300	3e729c00-3770-4b1e-88e0-6e6311a7383c	Bayside Powerstation TECO "traveling screens" for circulating water system	Hillsborough	2023-03-01 17:00:00	3	1	2023	nigh	30				yes2	yes2				My husband works at Bayside Power Plant inp Gibsonton/Tampa ( different from Bayside). When rolling the screens he throws back/saves as many as possible. He reports 20-30+/day on the screens.	no	2023-03-07 05:18:18		2023-03-07 05:18:18					-85	29
2301	f92793e5-74f6-4be4-877d-3d5f85e8f0a0	canal by Galleon Ct Under dock by underwater fishlight (green)	Pasco	2023-03-04 17:00:00	3	4	2023	nigh	4	2	2	yes2	no2	no2		windy	West - to - SW		yes	2023-03-07 05:20:03		2023-03-07 05:20:03					-82.755	28.2307
2302	a5054fe2-0a3c-4689-8195-c9dd43737611	Wall Springs Park	Pinellas	2023-02-23 17:00:00	2	23	2023	evening	2	1	1	yes2	no2	no2		calm			yes	2023-03-07 09:21:28		2023-03-07 09:21:28					-82.7725	28.1065
2303	5fc4225e-6f3e-4580-8f4c-81c8488560e3	Waste water plant at macdill base	Hillsborough	2023-03-03 17:00:00	3	3	2023	nigh	20					yes2		donno2			no	2023-03-07 10:55:02		2023-03-07 10:55:02					-82.4709	27.8307
2304	58b04c68-aaf8-4212-82e9-2f4ef17aee2b	Weedon island preserve	Pinellas	2023-03-06 17:00:00	3	6	2023	afternoon	50	20	30	yes2	yes2	no2		calm			no	2023-03-07 11:14:33		2023-03-07 11:14:33					-82.6212	27.8411
2305	f436de98-7c31-4fd4-8cce-2f3a0d57c71a	Next to mangroves along western edge of Summerland Key.	Monroe	2023-03-06 17:00:00	3	6	2023	afternoon	2	1	1	yes2	no2	no2		calm			no	2023-03-07 11:40:39		2023-03-07 11:40:39					-81.5107	24.6582
2306	bd6c41d1-dc7a-4877-8873-7b6727fc552f	John’s Pass Sandbar Mederia Beach, FL	Pinellas	2023-03-04 17:00:00	3	4	2023	afternoon	2	1	1	yes2	no2	no2		windy	Southwest	Tide was moving	yes	2023-03-07 11:42:02		2023-03-07 11:42:02					-85	29
2307	cb4a2310-55cc-4d72-82bc-036c67c42078	Sugarloaf Key	Monroe	2023-03-06 17:00:00	3	6	2023	morning	2	1	1	yes2	no2	no2		calm			yes	2023-03-07 11:53:15		2023-03-07 11:53:15					-85	29
2308	bbb80257-d527-4e22-8e4d-e1ccd181598e	Beach front to the left of Safety Harbor Pier	Pinellas	2023-03-06 17:00:00	3	6	2023	evening	1				no2	no2		calm		solo crab, unsure of gender, was crawling onto land	yes	2023-03-07 11:55:33		2023-03-07 11:55:33					-82.6851	27.9906
2309	da1e7455-2c56-4b4c-82d6-8da51f9b362a	Safety Harbor	Pinellas	2023-03-04 17:00:00	3	4	2023	afternoon	10	5	5	yes2	no2	no2		windy	SSW		yes	2023-03-07 12:23:16		2023-03-07 12:23:16					-82.6846	27.9905
2310	c59e7a3f-ecb9-4ed9-858b-542e7481e507	Cedar Key, FL	Gulf	2023-02-24 17:00:00	2	24	2023	afternoon	30			yes2	no2	no2		calm			no	2023-03-07 12:28:54		2023-03-07 12:28:54					-85	29
2311	6ae9d63c-4356-488a-84be-625a377798e1	Bald Point State Park beach	Franklin	2023-03-05 17:00:00	3	5	2023	morning	3			no2	no2	no2		calm		They were along the shore, either swimming or stationary.	yes	2023-03-07 12:35:39		2023-03-07 12:35:39					-84.3364	29.9429
2312	87eae21f-b50f-49ab-8d55-0339dc5cd8a2	Off shore of Sunset Bay Condo, Merritt Island at 225 S Tropical Trail	Brevard	2023-03-06 17:00:00	3	6	2023	morning	2	1	1	no2	no2	yes2		calm		Separate sitings	yes	2023-03-07 12:39:44		2023-03-07 12:39:44					-80.7059	28.353
2313	6d6f8d86-d465-4156-844b-d9ac7c9409b5	Just to east of capnmacs mhp Bokeelia	Lee	2023-02-15 17:00:00	2	15	2023	morning	6			no2	yes2	yes2		calm		Found 7 crabs two large one smaller and 4 very small collected shells	yes	2023-03-07 12:51:51		2023-03-07 12:51:51					-82.1622	26.7062
2314	dbeaa910-3dd4-477b-86be-1ce16f659788	North east of cedar key	Levy	2023-03-05 17:00:00	3	5	2023	nigh	4	3	1	no2	no2	no2		calm		Grass lines flipping around in them looked to be eating	yes	2023-03-07 13:09:44		2023-03-07 13:09:44					-83.0704	29.1929
2315	d9700c29-bdde-4bb8-8c40-afdd0dc4a5e4	West side of the Indian river, north of the railroad drawn bridge. Titusville	Brevard	2023-03-05 17:00:00	3	5	2023	morning	30	30	31	yes2	no2	no2		windy	SW	Water was clear, the crabs were within a couple hundred feet from shore in about 8” to 12” of water .	no	2023-03-07 13:11:38		2023-03-07 13:11:38					-80.8234	28.6735
2316	bb4cf5dc-4861-4cb1-8923-0d7a4967e6fe	Cocoplum beach	Monroe	2023-03-07 17:00:00	3	7	2023	morning	2	1	1	yes2	no2	no2		calm			no	2023-03-07 14:10:32		2023-03-07 14:10:32					-80.9977	24.7316
2317	9ff286f4-96c1-4682-8ba1-5b7a965181b2	Back Bay Matlacha Island, Florida	Lee	2023-02-20 17:00:00	2	20	2023	afternoon	40	20	20	yes2	yes2	no2		calm		swimming and babies and adults together	yes	2023-03-07 14:31:27		2023-03-07 14:31:27					-82.0806	26.6401
2318	5cc9405e-0d36-4f08-8f88-ba720cf1e8ce	Tolomato river. ICW	St. Johns	2023-03-07 17:00:00	3	7	2023	afternoon	1	0	1	no2	no2	no2		windy	Ne	Muddy shore at low tide	yes	2023-03-07 14:57:22		2023-03-07 14:57:22					-85	29
2319	f6b763f7-fb8d-44bc-8e24-2a3b69ab4909	Courtney Campbell Causeway	Hillsborough	2023-03-06 17:00:00	3	6	2023	afternoon	5			no2	yes2	yes2		calm		Low tide, sandy muddy bottom, by shore	yes	2023-03-07 15:27:54		2023-03-07 15:27:54					-82.6863	27.9614
2320	64b0165f-9f60-4146-8897-5ca66b0814b9	Eden Pines Canal	Monroe	2023-03-01 17:00:00	3	1	2023	afternoon	2	1	1	donno	no2	no2		windy	East	No mating noted. Just 2 near each other.	yes	2023-03-07 15:31:49		2023-03-07 15:31:49					-81.3778	24.6892
2321	36f06779-05d1-41af-8c06-e53ebfad5665	Ponce de leon park	Charlotte	2023-03-06 17:00:00	3	6	2023	morning	6	2	4	yes2	no2	yes2		calm		Always see dead carcasses washed up	yes	2023-03-07 16:17:16		2023-03-07 16:17:16					-82.0946	26.9123
2322	17b64af4-7f88-4d7a-8dc4-134933ae1c1a	Green key beach	Pasco	2023-02-25 17:00:00	2	25	2023	afternoon	1	0	1	no2	no2	no2		windy	West	He was digging and walking super fast under the water	yes	2023-03-07 17:32:31		2023-03-07 17:32:31					-82.7512	28.2548
2323	8557b239-eef4-488b-8b95-85c0692ff5b9	This is a friends home whom allows me to fish on her private pier. While fishing 7 days ago I notice over a dozen horshoe crabs in near the piers.	Pinellas	2023-02-23 17:00:00	2	23	2023	afternoon	12	5	7	no2	yes2	no2		windy	North east	2 hours before high tide.	no	2023-03-07 18:02:23		2023-03-07 18:02:23					-82.7822	28.1304
2324	47a1c4cd-40d7-430d-81b1-396d2392c5a5	vanderbilt beach n of former turtle club restaurant to state park	Collier	2023-03-07 17:00:00	3	7	2023	morning	8			no2	no2	yes2		windy	from the north west	all 5 dead on beach	yes	2023-03-07 18:03:30		2023-03-07 18:03:30					-81.8244	26.258
2325	ec3d2bb4-3da3-49fb-821f-e5b47674aa2c	Key Largo, mm96	Monroe	2023-03-05 17:00:00	3	5	2023	afternoon	2			no2	no2	no2		calm			yes	2023-03-07 18:05:34		2023-03-07 18:05:34					-80.4737	25.0553
2326	537755f1-6114-4832-8385-134b7ae53f9c	Sandbar east of Tom’s Harbor Cut channel/ South of Duck Key	Monroe	2023-03-05 17:00:00	3	5	2023	afternoon	2	1	1	yes2	no2	yes2		calm		Found 1/2 top shell (in addition to the 2 live crabs)	yes	2023-03-07 18:55:25		2023-03-07 18:55:25					-85	29
2327	02e22321-b3d2-42c2-888f-d5b3d27eac12	Near barefootbay	Brevard	2023-03-03 17:00:00	3	3	2023	nigh	8	4	4	yes2	no2	no2		windy	South	they were mating	yes	2023-03-07 19:06:50		2023-03-07 19:06:50					-85	29
2328	ad64eaaa-4cf8-400a-8935-aef1879c20a4	Cedar Key	Levy	2023-03-04 17:00:00	3	4	2023	afternoon	6	3	3	yes2	no2	no2		calm			no	2023-03-07 19:39:00		2023-03-07 19:39:00					-85	29
2329	e58985a8-e9ca-4a8f-88ed-eb09fc340d3a	Tarpon Cove Restoration , Lake Worth Lagoon	Palm Beach	2023-03-07 17:00:00	3	7	2023	morning	6			no2	yes2	no2		calm		6 juvenile crabs moving around in the sand and burrowing. Saw several molts of smaller crabs.	yes	2023-03-07 21:14:42		2023-03-07 21:14:42					-80.0483	26.689
2330	79ec7943-02c9-4f08-8f4a-1e4833c6cedc	Tarpon Cove Restoration, Lake Worth Lagoon	Palm Beach	2023-03-07 17:00:00	3	7	2023	morning	7			no2	yes2	no2		calm		All crabs sighted were juveniles, moving around in sand and burrowing. Saw 2 molts of smaller juvenile crabs.	yes	2023-03-07 21:18:01		2023-03-07 21:18:01					-80.0481	26.6904
2331	08931297-c7bf-4cd7-839d-62c2f77bc04e	Passagrille beach	Pinellas	2023-03-05 17:00:00	3	5	2023	nigh	2	1	1		no2	no2		calm		Low tide	no	2023-03-07 21:24:51		2023-03-07 21:24:51					-82.7383	27.6901
2332	9ee4cef7-9a56-4297-886c-63198564492e	Mangrove Creek with sandbars	Lee	2023-03-05 17:00:00	3	5	2023	morning	4	2	2	yes2	no2	no2		calm			yes	2023-03-07 23:07:51		2023-03-07 23:07:51					-82.0572	26.5599
2333	1209ea2e-e302-4660-8bbd-c02b567408d9	Retainer pond on 10th street in Midtown, Key West. Near mangrove habitat.	Monroe	2023-03-05 17:00:00	3	5	2023	evening	3	2	1	yes2	no2	no2		calm		Big moon	yes	2023-03-08 00:42:09		2023-03-08 00:42:09					-81.7714	24.5624
2334	52693b28-e6cc-4c90-84c0-36e0dc2f7dfc	On the west beach of a small, abandoned island northwest of manatee bay	Brevard	2023-03-07 17:00:00	3	7	2023	afternoon	2	1	1	yes2	no2	no2		windy	East		no	2023-03-08 00:57:02		2023-03-08 00:57:02					-80.7259	28.4527
2335	2f30adde-ae17-44d3-8b28-46dbba0b6853	Merritt island	Brevard	2023-03-07 17:00:00	3	7	2023	afternoon	5	5	5	yes2	no2	no2		windy	West		yes	2023-03-08 01:05:29		2023-03-08 01:05:29					-80.6841	28.3701
2336	c8af3c03-9d83-486d-8c81-c32a57f73a2f	Flats of Hernando Beach. Rice Creek Bay	Hernando	2023-03-07 17:00:00	3	7	2023	morning	6	4	2	yes2	yes2	yes2		windy	West northwest	Rescued a couple that were stuck up in the rocks on the spoil islands	yes	2023-03-08 01:32:05		2023-03-08 01:32:05					-82.6737	28.5018
2337	223a747b-e5f2-48b2-8794-1f200f982f7b	Tampa bay	Hillsborough	2023-03-04 17:00:00	3	4	2023	morning	2							calm			no	2023-03-08 01:33:19		2023-03-08 01:33:19					-82.6218	27.9933
2338	ea559a71-745d-40b9-8064-38c7b51452c0	Robert k Reese memorial park	Pasco	2022-08-10 17:00:00	8	10	2022	afternoon	1				yes2	no2		calm		Just one about 4 inches maximum	yes	2023-03-08 02:02:43		2023-03-08 02:02:43					-85	29
2339	6dc25b0f-4974-44f3-850e-ee9d99ace695	3156 Hwy 98 E, Carrabelle, FL - St James Bay Between Bird Island and Turkey Point Shoals close to SummerCamp West and the FSU Marine Lab	Franklin	2023-03-07 17:00:00	3	7	2023	evening	20			yes2	no2	no2		calm		Low tide, full moon, murky water, light chop on the bay. We almost always have some horseshoe crab activity in this location	yes	2023-03-08 04:11:21		2023-03-08 04:11:21					-84.5429	29.9064
2340	38636441-618e-44bb-893a-1f81d636b05d	Titusville Max Brewster bridge	Brevard	2023-02-24 17:00:00	2	24	2023	evening	12	8	4	yes2	no2	no2		donno2		Few spotted couple days before. This time, they were right on water line. I took photos. More along that stretch.	yes	2023-03-08 04:14:33		2023-03-08 04:14:33					-85	29
2341	4726b1c5-9872-402f-84d9-79f35ee8b1f1	Sugarloaf key sound	Monroe	2023-03-07 17:00:00	3	7	2023	afternoon	2	1	1	yes2	no2	no2		calm			yes	2023-03-08 12:46:06		2023-03-08 12:46:06					-81.5445	24.6332
2342	9a4c7c47-0728-4c3c-860f-dc56b3226404	the last point of land in the channel before open water, Hernando Beach	Hernando	2023-03-06 17:00:00	3	6	2023	evening	3	1	1	no2	no2	yes2		windy	East	There were a couple (unsure sex) on the beach buried, appeared to be nesting but I'm not sure. This is my first sighting in the wild. There were lots of dead shells, at least 15, elevated on the land, way above the tide that was on the way out	yes	2023-03-08 16:06:38		2023-03-08 16:06:38					-82.6765	28.5006
2343	e40ef1a1-5a7b-4b90-8cb3-eab63be162cd	Caladesi Island	Pinellas	2023-03-04 17:00:00	3	4	2023	afternoon	20	20	10	yes2	no2	yes2		calm			yes	2023-03-08 17:10:03		2023-03-08 17:10:03					-85	29
2344	395a4c3f-7697-4416-8ebc-3202be3e450c	Dunedin causeway and honeymoon island beach	Pinellas	2023-02-24 17:00:00	2	24	2023	morning	3	0	0	no2	no2	yes2		calm		There was 2 dead ones on shore and a live one in water	yes	2023-03-08 18:27:32		2023-03-08 18:27:32					-85	29
2345	43367031-4179-4fcd-8d26-089e96f90335	Dark island	Taylor	2023-03-08 17:00:00	3	8	2023	afternoon	5	2	3	yes2	no2	no2		windy			yes	2023-03-08 18:36:07		2023-03-08 18:36:07					-85	29
2346	c67fad47-3c2c-4bb5-8a4e-b0000267c988	Cocoa village boardwalk, beach is probably owned by the marina.	Brevard	2023-03-08 17:00:00	3	8	2023	afternoon	14	7	7	yes2	no2			windy	North to south	Sand was mostly crushed shells, really close to a popular marina	yes	2023-03-08 19:01:01		2023-03-08 19:01:01					-80.7253	28.3572
2347	009746bd-d208-42c7-81e0-242efb3cac4e	Miguel Bay	Manatee	2023-03-04 17:00:00	3	4	2023	nigh	30	10	20	yes2				windy		I have seen them on all tides in shallow areas. Go out to night fish and they are everywhere in Miguel and Terra Ceia Bay	yes	2023-03-08 21:11:16		2023-03-08 21:11:16					-82.6081	27.5746
2348	0e85b3ee-64da-4676-802b-ca34d82e7b99	Pineland (on Pine Island), Florida	Lee	2021-11-20 17:00:00	11	20	2021	afternoon	2	1	1	yes2	no2	no2		calm		I have a video here: https://youtu.be/s7x6sFZTC8M	no	2023-03-08 22:33:49		2023-03-08 22:33:49					-82.153	26.6588
2349	76d2f3c3-fd79-41b7-89a2-8c6424b89ec0	At a cut in the trees 500 ft south of diving Pelican restaurant in Everglades City.	Collier	2023-03-08 17:00:00	3	8	2023	afternoon	2	1	1	yes2	no2	no2		calm		It was high tide	yes	2023-03-08 23:01:48		2023-03-08 23:01:48					-81.3837	25.841
2350	0cf28122-498a-4054-80d6-1b0bb9e855f6	John D MacArthur Beach State Park Munyon Island	Palm Beach	2023-03-04 17:00:00	3	4	2023	morning	2	1	1	yes2	no2	no2		calm			yes	2023-03-09 00:59:00		2023-03-09 00:59:00					-80.0455	26.8206
2351	95f7e780-a9b6-4f90-8ee0-8ba5937b0fa8	Tiny piece of sandy beach at a break in the sea barrier in the Rainbow Bend resort.	Monroe	2023-03-08 12:00:00	3	8	2023	evening	3	1	2	yes2	no2	no2		calm		it was at highest tide. Two crabs were mating, one other male was near them	yes	2023-03-09 01:24:38		2023-03-09 01:24:38					-80.9583	24.7558
2352	ac403c06-37a4-453d-8571-75dd9402e3ad	Along the shoreline of Fred & Idah Schultz Nature Preserve	Hillsborough	2023-02-20 17:00:00	2	20	2023	afternoon	40			no2	yes2	yes2		calm		There was a bunch of dead baby horseshoe crabs along the coast like they had gotten stuck there during low tide	yes	2023-03-09 02:27:39		2023-03-09 02:27:39					-82.3913	27.8112
2353	922c94a3-ea9a-4709-85aa-423d45ca0709	Island at hurricane pass by honeymoon island and caladesi	Pinellas	2023-03-03 17:00:00	3	3	2023	afternoon	2	1	1	yes2	no2	no2		windy	North	It was very windy with big waves for the area	yes	2023-03-09 02:45:37		2023-03-09 02:45:37					-82.8156	28.0493
2354	5b4d422a-d244-403a-84bd-f3ab74e085ae	Honeymoon island near the dog beach	Pinellas	2023-01-18 17:00:00	1	18	2023	afternoon	20			donno	no2	yes2		windy	N/A	We didn’t see any live crabs, but there were about 15-20 dead/empty shells of these crabs along the shore.	yes	2023-03-09 03:02:08		2023-03-09 03:02:08					-85	29
2355	e7340eba-77dc-40e5-81d0-03ed067f0c7b	Carrabelle Beach	Franklin	2023-03-08 17:00:00	3	8	2023	afternoon	2	1	1	yes2	no2	yes2		calm		We have pics of them. They were Near the grass at the East side of beach mating in the waves on shore.	yes	2023-03-09 03:18:23		2023-03-09 03:18:23					-85	29
2356	024a511a-5560-454e-8375-c8afc015068d	Kelly Park East	Brevard	2023-03-08 17:00:00	3	8	2023	afternoon	2	1	1	yes2	no2	no2		windy			yes	2023-03-09 03:27:37		2023-03-09 03:27:37					-80.6617	28.4035
2357	6528d115-e988-42cb-87e3-9336b7cca23b	Honeymoon Island Dog Beach	Pinellas	2023-02-21 17:00:00	2	21	2023	morning	1		1	no2	no2	yes2		windy	Sea breeze	I happened to take a photo. Sadly dead	yes	2023-03-09 08:04:27		2023-03-09 08:04:27					-82.8204	28.0538
2358	e82aad89-f58b-4d84-83d5-1017147980bc	Safety harbor Boat Marina shore	Pinellas	2023-03-04 17:00:00	3	4	2023	afternoon	10	8	2	donno	no2	donno		windy			no	2023-03-09 10:01:58		2023-03-09 10:01:58					-82.6864	27.9888
2359	993d11f3-454b-4831-8490-da1166a311ee	Bayview park Clearwater florida	Pinellas	2023-03-04 17:00:00	3	4	2023	morning	1	1	0	no2	no2	no2		calm		High tide washed up onto shore. I flipped her over and sent her on her way . Video of it too.	yes	2023-03-09 10:03:09		2023-03-09 10:03:09					-82.7094	27.9582
2360	6d64f152-d0e5-4e98-8aed-68a0ccbd70ec	Bonita Springs, Big Hickory Island, Little Hickory Island	Lee	2023-03-08 17:00:00	3	8	2023	morning	10	8	2	no2	no2	yes2		calm		Many large dead crabs on the beach and washing ashore around Big Hickory Pass, Little Hickory Island	yes	2023-03-09 12:47:15		2023-03-09 12:47:15					-81.8625	26.3681
2361	d893e3f8-b32f-49ed-8eaa-f37f44f4db95	st. Joseph bay near Presnell’s rv	Gulf	2023-03-07 17:00:00	3	7	2023	afternoon	7	4	3	yes2	no2	no2		calm			yes	2023-03-09 16:36:49		2023-03-09 16:36:49					-85.3061	29.7437
2362	fc19e630-9f39-4d04-8c34-19ca6579d55e	Safety Harbor waterfront park area to the left of pier	Pinellas	2023-02-22 17:00:00	2	22	2023	morning	2			no2	no2	yes2		windy	Coming from east		no	2023-03-09 17:07:05		2023-03-09 17:07:05					-85	29
2363	793cbf5e-51d2-449d-8020-8d11d248ca47	5132 Riveredge Dr	Brevard	2023-03-08 17:00:00	3	8	2023	afternoon	118			yes2	no2	yes2		windy	South West	Sandy beach	yes	2023-03-09 17:45:25		2023-03-09 17:45:25					-80.7934	28.549
2364	c676177a-51af-4e0d-8e71-7b3348842e2e	5122 Riveredge Dr	Brevard	2023-03-08 17:00:00	3	8	2023	afternoon	120			yes2	no2	yes2		windy	South West	Sandy beach	yes	2023-03-09 17:51:40		2023-03-09 17:51:40					-80.794	28.5498
2365	6372e81d-4a94-4775-891e-1935f5932c89	Old Tampa Bay on a private residence beach’s	Pinellas	2023-02-26 17:00:00	2	26	2023	afternoon	8					yes2		calm		The crab we found were all shells but found a lot we took photos	yes	2023-03-09 18:24:58		2023-03-09 18:24:58					-82.6849	28.0185
2366	6b05744d-4016-423d-8a71-eb223f45b38a	Wall Springs, at the bridge that crossed over the spring area	Pinellas	2023-03-08 17:00:00	3	8	2023	afternoon	2	1	1	yes2	no2	no2		calm			yes	2023-03-09 20:36:01		2023-03-09 20:36:01					-85	29
2367	399d68e1-a3f9-4a05-8da6-2cd3fcfb01d6	3 rooker island	Pinellas	2023-03-05 17:00:00	3	5	2023	afternoon	1			no2	no2	no2		calm		By mangrove ls	no	2023-03-09 20:47:05		2023-03-09 20:47:05					-85	29
2368	b0fe635f-38de-4482-83d6-1657b97b9444	Indian River shoreline. Turned right off 50 onto Rt 1 to watch launch. Small sandy rocky area before trees. Numerous crabs mating. Maybe a couple dead. Foreign people messing with them. I rxplained they were vulnerable.	Brevard	2023-03-09 17:00:00	3	9	2023	afternoon	30	15	15	yes2	no2	yes2		windy	From east to west	Very active. Going in & out of water & actively crawling on narrow sandy spots	yes	2023-03-09 20:51:34		2023-03-09 20:51:34					-85	29
2369	5e9a217a-39c8-49b9-8bdf-1b51002b0f2f	Sigsbee	Monroe	2023-03-08 17:00:00	3	8	2023	afternoon	1			no2	no2	no2		calm		Just 1 crab	yes	2023-03-10 00:05:53		2023-03-10 00:05:53					-81.7726	24.5812
2370	592ab2d7-cccf-478a-8ebf-f956a9bfd0b7	Cedar Key City Beach	Levy	2023-03-08 17:00:00	3	8	2023	afternoon	30	10	20	yes2	no2	no2		calm			yes	2023-03-10 01:01:12		2023-03-10 01:01:12					-83.0324	29.1454
2371	0b792c38-1001-488b-893c-248ebcc6e432	Cedar Key Beach	Levy	2023-03-03 18:00:00	3	3	2023	afternoon	30			yes2	no2	no2		windy	West wind, blowing east	We took video of needed	yes	2023-03-10 01:34:22		2023-03-10 01:34:22					-83.029	29.1371
2372	447132e9-eb4b-4975-88e3-7158565e9da6	Conch Key	Monroe	2023-03-09 17:00:00	3	9	2023	evening	2	1	1	yes2	no2	no2		windy	Easterly at 19mph	Swimming in shallows	yes	2023-03-10 01:36:14		2023-03-10 01:36:14					-85	29
2373	b7463fa4-a1ad-4d7a-8af7-9ec4097acb03	Off summerland key (kayaking out of Mote)	Monroe	2023-03-06 17:00:00	3	6	2023	afternoon	3	1	1	yes2	no2	no2		calm		One was by itself and had a bite taken out of the carapace. two others were attached	yes	2023-03-10 02:28:58		2023-03-10 02:28:58					-81.4605	24.6609
2374	ffd895c6-9d20-4c6a-814b-bd2722aa3e9d	Bay side of William J rish state park	Gulf	2023-03-07 18:00:00	3	7	2023	evening	3	1	2	yes2	no2	no2		calm		Incoming tide on a full moon. Sparse cordgrass and still waters.	yes	2023-03-10 03:13:49		2023-03-10 03:13:49					-85.3878	29.7286
2375	865712c4-df1a-4167-84c8-5860fba12b96	Where the River from the Oldsmar boat ramp meets Mobbley Bayou	Pinellas	2023-03-08 17:00:00	3	8	2023	evening	1	0	1	no2	no2	yes2		windy	West		yes	2023-03-10 04:16:06		2023-03-10 04:16:06					-82.6423	28.016
2376	1ed29c8e-e9d3-4063-8dad-eed571b84c0b	Caledesi island	Pinellas	2023-02-28 17:00:00	2	28	2023	morning	150			no2	no2	yes2		calm		100s of dead horseshoe crab on the north end of caledesi island.	no	2023-03-10 04:19:54		2023-03-10 04:19:54					-82.8353	28.1073
2377	3f1ab4cf-dce1-47fd-80c1-156093e3d225	Clearwater, Bayview Park beach	Pinellas	2023-02-27 17:00:00	2	27	2023	afternoon	3	1	2	yes2	no2	no2		calm			yes	2023-03-10 04:22:08		2023-03-10 04:22:08					-82.7096	27.958
2378	6f305f63-4566-4bde-8c46-dc0c5b640264	Boot Key mangrove kayak trail, near Crossroads Pond. In about 2-3 ft of water. Shell appeared mostly white with dark green "square" at the top/head.	Monroe	2023-03-07 17:00:00	3	7	2023	afternoon	1				no2	no2		calm		Tide ebbing, 2 hours after high. I have a very fuzzy photo. Too much surface reflection.	yes	2023-03-10 09:10:23		2023-03-10 09:10:23					-81.0918	24.7057
2379	67e4a97b-4d47-48c1-8714-977c7a4b8d4e	Prince Deleon park, Charlotte Harbor	Charlotte	2023-03-09 17:00:00	3	9	2023	afternoon	2	1	1	yes2	no2	no2		calm			no	2023-03-10 12:24:14		2023-03-10 12:24:14					-82.0946	26.9123
2380	6e88cce9-a3a7-41ef-86e9-03fd0b6bf266	Kayak trails in the mangroves	Pinellas	2023-03-09 17:00:00	3	9	2023	afternoon	4	2	2	donno	no2	no2		calm		High tide. In the mangroves	yes	2023-03-10 14:52:07		2023-03-10 14:52:07					-82.7798	28.1261
2381	f19ea51f-8319-4371-8ecb-704c52b9c83e	Coming west from the barge canal , past the bird island	Brevard	2023-03-07 17:00:00	3	7	2023	afternoon	30	20	10	yes2	no2	no2		windy	North	We flipped several back over . We usually let the grandkids play here but we watched the horseshoe crabs then left .	yes	2023-03-10 15:20:46		2023-03-10 15:20:46					-80.7289	28.4077
2382	54ae4a92-fa2f-4588-8ba9-84799eafa3a4	Cocoa Village Marina southwest shoreline	Brevard	2023-03-08 17:00:00	3	8	2023	evening	50			yes2	no2	no2		calm		Night after full moon, at dusk.	yes	2023-03-10 19:30:56		2023-03-10 19:30:56					-80.726	28.3574
2383	fdf5f49b-cc12-4f2d-8caa-5b5a7e3b7e5d	Dinner key marina	Miami-Dade	2023-03-10 17:00:00	3	10	2023	morning	1			no2	no2	no2		calm			no	2023-03-10 19:53:07		2023-03-10 19:53:07					-80.2348	25.7282
2384	f544f172-c42a-4484-89c7-e9699a03c950	Naples, south end of Gordon Drive	Collier	2023-03-09 17:00:00	3	9	2023	morning	1					yes2		calm		I saw 1 dead horseshoe crab on Gordon Drive in Naples	yes	2023-03-10 20:24:21		2023-03-10 20:24:21					-85	29
2385	caac8ec6-04cd-46a9-8d3d-08045626e614	Green Key	Pinellas	2023-03-10 17:00:00	3	10	2023	afternoon	10	3	7	yes2	no2	no2		windy	SW	Right on the edge of the bank. One group had two males and one female mating	yes	2023-03-10 21:13:35		2023-03-10 21:13:35					-85	29
2386	a07d0a3c-76ba-49aa-8564-a850d15c2da9	3474 Harbor Drive	Hernando	2023-03-09 17:00:00	3	9	2023	afternoon	40	15	35	yes2	no2	no2		windy	Northwest		no	2023-03-10 23:21:23		2023-03-10 23:21:23					-82.6551	28.5698
2387	0b9c3255-d486-4ae8-869e-ce132d2bf65e	23rd S canal, flagler beach, fl 32136	Flagler	2023-03-10 17:00:00	3	10	2023	evening	2	1	1	yes2	no2	no2		calm		Breezy at beach, calm in canal	yes	2023-03-10 23:33:19		2023-03-10 23:33:19					-81.1218	29.4516
2388	63562eaa-d5d2-46bf-89a5-d6a195e04355	Horseshoe Beach, 11th Ave E Beach	Dixie	2023-03-10 17:00:00	3	10	2023	afternoon	100	25	75	yes2	no2	no2		windy	SW 12 mph	sandy beach, incoming tide, actively mating.	yes	2023-03-11 03:56:54		2023-03-11 03:56:54					-83.2872	29.4378
2389	536b680c-b1d5-416b-849a-0b12440373a3	Cape Romano Island, Ten Thousand Islands , Florida	Collier	2023-03-11 17:00:00	3	11	2023	morning	2			no2	no2	no2		calm		Two sighted. Sec unknown. Flipped upside down so we assisted them getting right side up and crawl back to water	yes	2023-03-11 11:53:11		2023-03-11 11:53:11					-81.6757	25.8524
2390	4c789382-80b1-4558-8860-281c38d3ccbd	Cortland Bayside Apartments, found on the bay	Pinellas	2023-02-06 17:00:00	2	6	2023	afternoon	1	1	0		no2	no2		calm			yes	2023-03-11 17:51:20		2023-03-11 17:51:20					-82.7243	27.9492
2391	268ab153-1b38-4305-8134-15d9e9ba0a47	Costa Del sol condos	Brevard	2023-03-11 17:00:00	3	11	2023	morning	12	6	6	yes2	no2	yes2		windy	From the NW		yes	2023-03-11 17:56:54		2023-03-11 17:56:54					-80.6097	28.3726
2392	4bbf6b8c-73fa-4241-8976-892c95bd9b65	A. Max Brewery Memorial Parkway	Brevard	2023-03-11 17:00:00	3	11	2023	afternoon	80	40	40	yes2	no2	yes2		windy	NNE 9mph	Healthy and moving fast.	no	2023-03-11 20:37:47		2023-03-11 20:37:47					-80.7872	28.6294
2393	491bab58-058a-4f5d-8d44-41c3229cb514	apollo beach, fl n 2745.346 w 8226.825	Hillsborough	2023-03-11 17:00:00	3	11	2023	afternoon	2	1	1	no2	no2	no2		windy	from the west		yes	2023-03-11 21:46:03		2023-03-11 21:46:03					-85	29
2394	59f457d7-8325-49ea-8899-af841626051b	Gilligan's island by Sombrero Beach, Marathon, 03/11/2023, 14:12	Monroe	2023-03-11 17:00:00	3	11	2023	afternoon	2	1	1	yes2	no2	no2		calm		Also way more than usual along the island, urchins and coaches	yes	2023-03-12 02:19:10		2023-03-12 02:19:10					-81.091	24.6864
2395	55550575-9452-4f15-8b14-51ba8430f620	Matlacha, FL	Lee	2023-03-11 16:00:00	3	11	2023	afternoon	2	1	1	yes2	no2	no2		windy	South		yes	2023-03-12 11:10:28		2023-03-12 11:10:28					-82.0835	26.6386
2396	6a94f537-81b6-4a22-8230-6c920a311e53	Blue Heron Bridge - west side of Phil Foster Park facing South	Palm Beach	2023-03-11 16:00:00	3	11	2023	morning	1	1		no2	no2	no2		calm		Large horeshoe crab observed underwater while diving. Partially buried in sand at the depth of 9 feet.	yes	2023-03-12 12:01:40		2023-03-12 12:01:40					-80.0432	26.7828
2397	6af8dc9f-8da0-4363-8336-beb2f9f49c5b	Campground in Titusville	Brevard	2023-03-08 16:00:00	3	8	2023	afternoon	100			yes2				calm		Large group extending from the dock running along the shoreline past the boat ramp	yes	2023-03-12 12:27:21		2023-03-12 12:27:21					-80.7837	28.5041
2398	e86944eb-b210-4a4c-8310-65f26102eae0	South Bank of Manatee River. Robinson Preserve	Manatee	2023-03-04 16:00:00	3	4	2023	morning	12	8	4	yes2	no2	yes2		calm		Mangrove shoreline and sandy Beach, area with little human traff	yes	2023-03-12 13:38:41		2023-03-12 13:38:41					-82.6784	27.5174
2399	02a6ebf3-d88f-444e-8d87-1cff98a45767	Mashes sands beach	Wakulla	2023-03-11 16:00:00	3	11	2023	evening	2	1	1	yes2	no2	no2		windy	Out of the south		no	2023-03-12 14:32:29		2023-03-12 14:32:29					-84.3419	29.9782
2400	31ca62b9-1931-44d6-864d-0907ddd23c69	West Beach Gulf Shores	Escambia	2023-02-18 17:00:00	2	18	2023	nigh	2	1	1	yes2	no2	no2		calm			yes	2023-03-12 15:24:32		2023-03-12 15:24:32					-87.7374	30.2426
2401	39a37261-ab99-41dc-8046-9ca662a2f5c1	Wall Springs Park, in contained body of water near where saltwater enters the lake	Pinellas	2023-03-12 16:00:00	3	12	2023	afternoon	1	1		no2	no2	no2		windy			yes	2023-03-12 18:40:43		2023-03-12 18:40:43					-82.7735	28.1065
2402	f7b22a59-9d56-49ec-8d95-673d80950604	Indian River near Haulover Canal	Brevard	2023-03-06 16:00:00	3	6	2023	morning	6	3	3	yes2	no2	yes2		windy	SE-NW	Crabs were mating	yes	2023-03-12 18:56:50		2023-03-12 18:56:50					-80.754	28.7263
2403	5bebc44b-a163-43c8-8ba9-26293f3f6984	Cypress Point Park	Hillsborough	2023-03-10 16:00:00	3	10	2023	evening	8	4	4	yes2	no2	no2		windy	South	I have pictures	yes	2023-03-12 21:29:07		2023-03-12 21:29:07					-82.5504	27.9632
2404	df5587d3-c790-4f9e-89bf-da82d7044e92	Bald Point State Park public beach	Franklin	2023-03-11 16:00:00	3	11	2023	morning	1			no2	yes2	yes2		windy	inland from gulf	It was a small, deceased juvenile, about 2 inches wide at widest point.	yes	2023-03-12 22:18:14		2023-03-12 22:18:14					-84.3358	29.9387
2405	75f35bc0-fcce-4c57-8a81-1e07b728d382	Bald Point State Park, eastern shore, crabs in the surf	Franklin	2023-03-05 16:00:00	3	5	2023	afternoon	2	1	1	yes2	no2	yes2		calm		Walked the whole beach between the inlet and Marlin Street. Quite a few dead juveniles about, several larger dead. Mating pair were the only two live ones we saw.	yes	2023-03-12 22:34:11		2023-03-12 22:34:11					-84.3384	29.9469
2406	9a30d95f-8007-42e7-88fa-1305dde5cb3e	Saddlebunch bridge	Monroe	2023-03-12 16:00:00	3	12	2023	afternoon	2	1	1	yes2	no2	no2		calm		They were swimming against the current but nestled/burrowed in the sea grass and sand	yes	2023-03-12 23:35:02		2023-03-12 23:35:02					-81.6034	24.6232
2407	2e6b198b-f7ae-42be-88e9-9742e3dca8d9	National sea shore bay okaloosa Island	Okaloosa	2023-03-11 17:00:00	3	11	2023	afternoon	1		1	no2	no2	no2		windy			yes	2023-03-13 02:19:56		2023-03-13 02:19:56					-85	29
2408	8fae2b5e-42c6-4615-85af-442467b9fd6f	Lower Matecumbe key,Bayside.	Monroe	2023-03-10 16:00:00	3	10	2023	afternoon	2	1	1	yes2	no2	no2		calm		Mating in 1-2 feet of water on sandy bottom.	yes	2023-03-13 04:27:04		2023-03-13 04:27:04					-80.7375	24.8597
2409	08fd4f82-f141-4739-8c55-584b261d7216	Shallow water near shore. Dredged channel, otherwise shallow flats.	Monroe	2023-03-12 16:00:00	3	12	2023	evening	2	1	1	yes2	no2	no2		calm			yes	2023-03-13 12:15:43		2023-03-13 12:15:43					-81.4043	24.6555
2410	e0c3a4af-f429-47e0-8f72-89b79c805b4f	Wall Springs Park	Pinellas	2023-03-11 16:00:00	3	11	2023	afternoon	2			donno	no2	no2		windy		In a sheltered bay area in the park	no	2023-03-13 12:24:28		2023-03-13 12:24:28					-82.7695	28.1119
2411	d5624535-6c95-4ff3-8fca-a48ca81eda76	Pine Island Preserve, At the North mouth of the Flatwoods Loop water way.	Brevard	2023-03-11 16:00:00	3	11	2023	morning	11	5	6	yes2	no2	yes2		windy	east		yes	2023-03-13 13:33:20		2023-03-13 13:33:20					-80.7329	28.4929
2412	4a652ace-19db-469f-8517-a7ade10b28fb	6195 N Tropical Trail, Merritt Island, FL 32953	Brevard	2023-03-12 16:00:00	3	12	2023	afternoon	200	100	100	yes2	no2	yes2		calm		We were wading the shallows < 18"s of water walking South from Sam's House Park. Sandy bottom and a mating pair every 50' or less. A few dead ones here and there.	yes	2023-03-13 13:36:48		2023-03-13 13:36:48					-80.7208	28.472
2413	c1e14135-c001-47f3-869a-6aa0204067b1	Fort Clinch Amelia Island Florida side of the St. Mary's River	Nassau	2023-03-12 16:00:00	3	12	2023	afternoon	1	0	1	no2	no2	yes2		windy	From the ocean	I walk the Amelia Island beaches often.	yes	2023-03-13 14:06:56		2023-03-13 14:06:56					-81.4575	30.5898
2414	cb0b9ff2-3873-4f2d-8c4b-3b7e2d8622b3	Cedar Key Florida, Main Beach area	Levy	2023-03-10 16:00:00	3	10	2023	afternoon	200	100	100	yes2	no2	no2		windy	NE	High tide with some crabs burying themselves in the sand.	yes	2023-03-13 16:59:24		2023-03-13 16:59:24					-83.0352	29.142
2415	4e73d833-b7f4-4e14-8bcd-22c48e4f2b44	McKissack Beach (Old Carrabelle Beach)	Franklin	2023-03-13 16:00:00	3	13	2023	evening	4	2	2	yes2	no2			calm			yes	2023-03-13 23:31:24		2023-03-13 23:31:24					-84.6774	29.8302
2416	b09eeb06-8b54-4cae-849b-97a7cc86751c	Horseshoe Beach, 11th Ave E beach area	Dixie	2023-03-12 16:00:00	3	12	2023	evening	189	75	114	yes2	no2	no2		windy	SSW 15 mph	Sandy beach, incoming tide, actively mating	yes	2023-03-14 15:02:24		2023-03-14 15:02:24					-83.2872	29.4534
2417	6c6f8d3b-b607-40da-8c56-44847c2de54a	Biolab	Brevard	2023-03-13 16:00:00	3	13	2023	afternoon	10	5	5	yes2	no2	yes2		windy	Sw		no	2023-03-14 17:04:47		2023-03-14 17:04:47					-85	29
2418	c5d6e6ef-0752-4fbc-8b9c-5232c4abd430	Western shoreline of Indian River Lagoon, south of Bridge Road bridge, Hobe Sound, Martin County.	Martin	2023-03-09 16:00:00	3	9	2023	evening	1			no2	yes2	yes2		calm		I observed what appeared to be one juvenile molt, about 4 inches from front of carapace to base of tail (not the pointy end) along the shoreline (above waterline). This may be the first one I've seen in this area. I have photos if you'd like.	yes	2023-03-14 17:25:32		2023-03-14 17:25:32					-80.1181	27.0497
2419	dcbcbb7d-c1ae-4d0f-8e50-ee425d00ce5a	Side beaches on the Cape Canaveral bridge	Brevard	2023-03-14 16:00:00	3	14	2023	afternoon	25			yes2	no2	no2		windy			yes	2023-03-14 17:58:06		2023-03-14 17:58:06					-80.7256	28.4045
2420	6f64698d-8d86-4de1-8698-4f28050bd1fc	Bonita Beach	Lee	2023-03-14 16:00:00	3	14	2023	afternoon	2		2	no2	no2	yes2		calm		Both crabs were dead. One was pretty large and one was a bit smaller	yes	2023-03-14 18:47:26		2023-03-14 18:47:26					-81.8524	26.3461
2421	acac3ac4-70b2-4534-829f-f29d2484c18d	Little island across from Titusville, FL, marina	Brevard	2023-03-08 16:00:00	3	8	2023	afternoon	4	2	2	yes2	no2	no2		calm			yes	2023-03-14 22:59:28		2023-03-14 22:59:28					-80.7993	28.6301
2422	bf5b711f-f11b-45eb-8371-647a2646a545	Channel Marker 9 Cow Key Channel Key West	Monroe	2023-03-11 16:00:00	3	11	2023	afternoon	1	1	0	no2	no2	no2		calm			yes	2023-03-15 01:14:23		2023-03-15 01:14:23					-81.7464	24.5632
2423	c2a0d878-81ec-4213-81b0-a584cde8c44e	Getaway Marina	Lee	2023-03-11 16:00:00	3	11	2023	afternoon	1	0	1	no2	no2	no2		calm			no	2023-03-15 10:42:52		2023-03-15 10:42:52					-81.9514	26.4703
2424	019fd03e-0c33-4245-8f49-b4c56b5d2610	Key West Courtyard Marriott, Key West FL	Monroe	2023-03-05 16:00:00	3	5	2023	evening	2	1	1	yes2	no2	no2		calm		shallow water flat	yes	2023-03-15 19:33:21		2023-03-15 19:33:21					-81.7704	24.5685
2425	fd888712-aec8-4a5c-87e7-c168d7795b2a	Henderson beach state park beach on the eastern part of the beach	Walton	2023-03-15 17:00:00	3	15	2023	afternoon	1				yes2	no2		calm		I was looking for sand flea to use as bait and I scooped a very small horseshoe crab. I took a picture I could send you if you want. I returned it to the ocean right away.	yes	2023-03-16 01:40:59		2023-03-16 01:40:59					-86.4347	30.3829
2426	d020135d-23d1-4c23-807e-d3203058d417	Horseshoe Beach, 11th Ave E beach area	Dixie	2023-03-13 16:00:00	3	13	2023	evening	37	6	31	yes2	no2	yes2		windy	NW 9 MPH	sandy beach, incoming/outgoing tide, actively mating	yes	2023-03-16 01:55:24		2023-03-16 01:55:24					-83.2872	29.4378
2427	e7df4071-d37c-404c-8719-8c6006ef3ddd	Horseshoe Beach, 11th Ave E Beach Area	Dixie	2023-03-15 16:00:00	3	15	2023	evening	2	0	2	no2	no2	yes2		windy	NNW 10 mph	sandy beach, outgoing tide, dead crabs	yes	2023-03-16 02:00:28		2023-03-16 02:00:28					-83.2872	29.4378
2428	89f4ba55-7518-4c8e-891f-feab6d048c32	Horseshoe Beach, 11th Ave E beach area	Dixie	2023-03-15 16:00:00	3	15	2023	evening	1	0	1	no2	no2	yes2		calm		sandy beach, outgoing tide, dead crab, N 3 mph	yes	2023-03-16 02:05:36		2023-03-16 02:05:36					-83.2871	29.4378
2429	fb055f10-c028-45ec-8a6b-3f16dbedd8c2	Cypress Point Park by some mangroves	Hillsborough	2023-03-16 16:00:00	3	16	2023	afternoon	2					yes2		windy	North west	Two dead horseshoe crabs, one juvenile exoskeleton	yes	2023-03-16 15:23:12		2023-03-16 15:23:12					-82.5438	27.9511
2430	a5a16249-d74d-49d9-8226-5f814e9f4657	Titusville 407 bridge southeast side	Brevard	2023-03-10 16:00:00	3	10	2023	afternoon	2	1	1	yes2	no2	yes2		calm		sandy shallow water, small amounts of grass.	yes	2023-03-16 19:13:29		2023-03-16 19:13:29					-80.7898	28.6263
2431	748884c8-e079-4d07-8833-b8525408e13f	Hwy64 boatramp north side of bridge	Manatee	2023-03-16 16:00:00	3	16	2023	afternoon	2	1	1	yes2	no2	no2		windy	Se	Slow tide to hogh	yes	2023-03-16 19:36:29		2023-03-16 19:36:29					-84.989	29.2783
2432	4cb4579c-f3e1-4330-8c40-52e61422a457	156 Venetian Drive, Islamorda	Monroe	2023-02-24 16:00:00	2	24	2023	morning	2	1	1	yes2	yes2	no2		calm			no	2023-03-16 19:43:22		2023-03-16 19:43:22					-85	29
2433	64dfab12-fd33-457b-801e-26c1b6769519	Near a culvert on Tillet’s Bayou on Terra Ceia Island, Bayshore Road, on the swamp (east) side of the culvert	Manatee	2023-03-16 16:00:00	3	16	2023	evening	2	1	2	yes2	no2	no2		calm		I have a photo	yes	2023-03-16 23:01:13		2023-03-16 23:01:13					-82.585	27.5716
2434	d3702397-4592-41dc-8085-eacc3a88ef1f	Salanis park pier	Gulf	2023-03-17 16:00:00	3	17	2023	afternoon	2	1	1	yes2	no2	no2		windy	South to north		yes	2023-03-17 19:21:56		2023-03-17 19:21:56					-85	29
2435	1a6910d3-7ef6-4f16-8cae-cfaafae55fc1	At the Big Chill	Monroe	2023-03-17 16:00:00	3	17	2023	afternoon	2	1	1	yes2				calm		Shallow sea grass bed	yes	2023-03-17 21:31:23		2023-03-17 21:31:23					-80.3913	25.1525
2436	23773566-95e1-4aef-8f60-bd9cc333b7ad	St Teresa	Franklin	2023-03-17 16:00:00	3	17	2023	afternoon	2	1	1	yes2	no2	no2		windy	From SE	Storm coming in	yes	2023-03-18 02:04:44		2023-03-18 02:04:44					-84.483	29.9166
2437	0d2ce9c2-5843-4941-8a7d-8a65bf3c7ca8	Indian River in Palm Shores.	Brevard	2023-03-17 16:00:00	3	17	2023	morning	1			no2	no2	no2		calm		Larger crab alone	yes	2023-03-18 10:27:23		2023-03-18 10:27:23					-80.658	28.1969
2438	082b8942-2084-4cac-898b-d76a67e672b5	Picnic Island	Hillsborough	2023-03-18 16:00:00	3	18	2023	afternoon	1				yes2	yes2		windy		Shell of dead crab washed up on the beach	no	2023-03-18 16:48:15		2023-03-18 16:48:15					-85	29
2439	23247d8b-47cc-4026-8052-edfe9c6cdfda	Multiple mating couples near rocks along shoreline. 20+ sighted	Brevard	2023-03-17 16:00:00	3	17	2023	evening	20	10	15	yes2	no2	yes2		windy	West	Many mating couples, water was mixed so difficult to see past a few feet off shore	yes	2023-03-18 18:18:28		2023-03-18 18:18:28					-85	29
2440	8270d0ab-c6b7-4e5c-8c0f-8811b60c6079	Anne's Beach	Monroe	2023-03-18 16:00:00	3	18	2023	evening	2	1	1	yes2	no2	no2		calm		By the parking lot of Anne's Beach..lots of sargassum covered them	yes	2023-03-18 22:03:24		2023-03-18 22:03:24					-85	29
2441	a751d7fc-a385-4bfb-8db2-028656b00fc9	Across the street from 209 David Lane Marathon FL	Monroe	2023-03-18 16:00:00	3	18	2023	afternoon	4	3	1	yes2	no2	no2		calm		1 mating pair female about 10” in diameter; male about 8” in diameter. Two others not mating, probably female, 10” in diameter. The mating pair were are position shown. The others were a little further north, but on the same flat.	no	2023-03-19 00:26:02		2023-03-19 00:26:02					-81.0464	24.7317
2442	ed3a6bff-c37f-4d7f-829b-21b94199eae0	Guana Tolomato reserve beach area	St. Johns	2023-03-19 16:00:00	3	19	2023	morning	1	0	1	no2	no2	yes2		windy	South east	High tide	no	2023-03-19 13:14:31		2023-03-19 13:14:31					-81.3457	30.0155
2443	317999c2-456c-4241-8f52-145433742368	Panama City Beach	Bay	2023-03-18 17:00:00	3	18	2023	morning	1	1	0	no2	no2	no2		windy		I flipped her over and she went back into the sea	yes	2023-03-19 16:34:42		2023-03-19 16:34:42					-85	29
2444	35838402-a1e9-43c2-8e96-946e5a76dcae	Banana River - east shore, south of SR 528	Brevard	2023-03-19 16:00:00	3	19	2023	afternoon	2	1	1	no2	no2	yes2		windy	north	Water - 21.0c, Air - 17.3c, Wind - 3.8m/s, Salinity - 23 ppt, HC dead - 6	yes	2023-03-19 19:33:32		2023-03-19 19:33:32					-80.6375	28.4051
2445	5fbd8cce-7d46-4f32-8548-c09db037c29f	Manatee Hammock Campground	Brevard	2023-03-17 16:00:00	3	17	2023	evening	1	0	1	no2	no2	no2		windy	It was blowing towards the south west shore of the river.	It was upside down in the waves and I flipped it back over and he walked away	yes	2023-03-19 22:48:09		2023-03-19 22:48:09					-80.8	28.591
2446	3cadf3d5-d3f8-4482-8f5c-99a0fba21c2e	6099 Oversea hwy Eastside gazebo. Sandy area at point	Monroe	2023-01-07 16:00:00	1	7	2023	nigh	30	3	27	yes2	no2	no2		calm		They like the sandy area at the point, almost every full moon	yes	2023-03-20 11:59:43		2023-03-20 11:59:43					-81.0703	24.712
2447	4650300b-f8f9-404d-8a80-f9c874fcdfad	Long Key State Park	Monroe	2023-02-25 16:00:00	2	25	2023	afternoon	2	1	1	yes2	no2	no2		calm		FWS tag number 373066	yes	2023-03-20 16:58:46		2023-03-20 16:58:46					-80.8223	24.8158
2448	2b5be186-f72c-4b09-8e58-470778d211b8	Mile marker 66 ocean side south of long key state park	Monroe	2023-03-18 16:00:00	3	18	2023	afternoon	2	1	2	yes2	no2	no2		calm		Shoreline	no	2023-03-20 23:48:37		2023-03-20 23:48:37					-85	29
2449	d4a026a7-3b61-4329-8b95-351a5515d9f2	Blimp road culverts	Monroe	2023-03-20 16:00:00	3	20	2023	evening	3	1	2	yes2	no2	no2		windy	Gulf side towards the island	Shallow cold water. Minimal tide movements in area	yes	2023-03-21 01:12:33		2023-03-21 01:12:33					-81.4996	24.6953
2450	7ea5820c-2727-4eb8-89b5-cec0ee8ec5e0	Ponce de Leon Park Punta Gorda, FL	Charlotte	2023-03-20 16:00:00	3	20	2023	morning	12			no2	yes2	no2		windy	North	Low tide, size from 0.5cm to about 3cm	yes	2023-03-21 10:53:41		2023-03-21 10:53:41					-82.0963	26.911
2451	b7fa293c-ae37-4e39-8827-25b1c73bd085	1018 Choctawhatchee Dr Niceville. Lat 30.4569 Long -86.4068	Okaloosa	2023-03-20 17:00:00	3	20	2023	morning	1	1	0	no2	no2	yes2		calm		Crab was caught in rocks on beach from high tide :(	yes	2023-03-21 14:20:46		2023-03-21 14:20:46					-86.4068	30.4569
2452	3bbf570e-8609-4274-8b1e-84219f0438e3	Southwind Park	Pasco	2023-03-02 16:00:00	3	2	2023	afternoon	100	50	50	yes2	no2	donno		windy	Out of the Northwest		yes	2023-03-21 18:20:24		2023-03-21 18:20:24					-85	29
2453	89aa1100-3862-4f69-8e84-7480b1a96015	Bayboro harbor closer to the library.	Pinellas	2023-03-21 16:00:00	3	21	2023	afternoon	2	1	1	yes2	no2	no2		windy	North		yes	2023-03-21 20:51:47		2023-03-21 20:51:47					-82.6361	27.7621
2454	29e88e6e-28f3-4ad2-8f4e-4cdc7226c26b	Patillo Creek main canal	Volusia	2023-03-21 16:00:00	3	21	2023	morning	1		1	no2	no2	yes2		windy	Out of NE		yes	2023-03-21 21:20:33		2023-03-21 21:20:33					-80.7882	28.7594
2455	c1691523-2201-4545-8e6e-68fac06828f8	Southside of Haulover boat ramp	Volusia	2023-03-21 16:00:00	3	21	2023	morning	6	3	3	no2	no2	yes2		windy	NE	All crabs sighted were dead	yes	2023-03-21 21:24:04		2023-03-21 21:24:04					-80.7565	28.7328
2456	3ae6a793-b0e9-4d0e-8710-dc59ae04a4bb	Long key state park , towards road right of the beach near the campground that’s closed sort of . It was 2 horseshoe crabs mating , also saw one in tavernier Florida near sunset acres and Elk Lodge	Monroe	2023-03-21 16:00:00	3	21	2023	afternoon	3	1	2	yes2	donno	no2		calm		Both locations it was shallow . Long key was slightly windy when I saw the two mating .	yes	2023-03-21 21:24:29		2023-03-21 21:24:29					-80.5132	25.019
2457	9e2fef94-60a7-42b3-8d59-e657615017c5	Mashes Sanda	Wakulla	2023-03-21 16:00:00	3	21	2023	afternoon	24			no2	yes2	yes2		calm		Dead babies in the seaweed, as well as baby crabs.	yes	2023-03-21 21:46:16		2023-03-21 21:46:16					-84.3406	29.9744
2458	ca62ca93-5ad8-4009-8326-12c84470e6dd	Vinoy Park, just north of the sand volleyball corts.	Pinellas	2023-03-19 16:00:00	3	19	2023	afternoon	1	0	1	no2	no2	yes2		windy	SE	One dead crab was seen in the area of the one sited.	yes	2023-03-22 03:38:26		2023-03-22 03:38:26					-82.6228	27.7872
2459	0bfaddac-ca23-4f72-8fed-6fccf885d635	Pensacola	Escambia	2023-03-20 17:00:00	3	20	2023	nigh	2	1	1	yes2	no2	no2		windy	West		yes	2023-03-22 20:46:40		2023-03-22 20:46:40					-87.3514	30.3281
2460	fec135f0-4ac2-44e9-87a6-1c3a744d07cf	Sighting by my dock at 620 Walton Way, Miramar Beach	Walton	2023-02-28 17:00:00	2	28	2023	evening	2	1	1	yes2	no2	no2		calm		Crabs were mating and slowly meandering around my dock	yes	2023-03-22 20:53:31		2023-03-22 20:53:31					-86.3951	30.3977
2461	d4f4f485-be2e-4653-83f8-c1dd407d9c71	Cypress Point Park, they were all over the beach, in very shallow water or right by the water.	Hillsborough	2023-03-03 16:00:00	3	3	2023	afternoon	18			yes2	no2	no2		windy			yes	2023-03-22 22:04:07		2023-03-22 22:04:07					-82.5467	27.9517
2462	ab796403-7bb0-4d2e-83de-85139dc98f01	Mobbly Bayou Beach park in oldsmar.	Pinellas	2023-03-19 16:00:00	3	19	2023	morning	1000			no2	yes2	no2		windy		The tide was way out and walking in the shallow waters it was hard not to step on them. 1”to3” mainly	yes	2023-03-23 15:56:02		2023-03-23 15:56:02					-85	29
2463	d147ee00-b248-400a-8f47-946c279ef0bc	Key off Big Coppitt Key, near Shark Key	Monroe	2023-03-13 16:00:00	3	13	2023	morning	2	1	1	yes2	no2			windy	NW	Actively mating, only one pair at slack tide (?)	yes	2023-03-23 21:01:52		2023-03-23 21:01:52					-81.6631	24.6062
2464	832512dc-a65b-438c-8b76-137da2ccacec	The beach right next to North shore Aquatic Complex	Pinellas	2023-03-23 16:00:00	3	23	2023	evening	2	1	1	yes2	no2	no2		calm		The tide was starting to go down	yes	2023-03-24 00:40:32		2023-03-24 00:40:32					-82.6251	27.7817
2465	916aaf71-5169-4be1-8a50-55dbab99ec94	Sand bar near Dick man’s island	Collier	2023-03-21 16:00:00	3	21	2023	morning	1			no2	yes2	no2		calm		It was in shallow water on sandbar and was fine swimming away once I approached	yes	2023-03-24 13:51:59		2023-03-24 13:51:59					-81.7177	25.9047
2466	f106cf23-4a8a-4dde-8e8b-532f7fded861	Plover Island	Lee	2023-03-23 16:00:00	3	23	2023	afternoon	8	3	5	yes2	no2	no2		calm		All three females had a male attached. One solo male.	yes	2023-03-24 15:08:19		2023-03-24 15:08:19					-81.9826	26.4813
2467	40ca2124-0449-47c5-890e-111bc021981a	Pine Island	Hernando	2023-03-24 16:00:00	3	24	2023	morning	2	1	1	yes2	no2	yes2		calm		Tide going out	yes	2023-03-24 15:32:55		2023-03-24 15:32:55					-85	29
2468	2653793a-a291-438e-8c67-5d8e083d2901	small island out from Mira Vista Park in Dunedin FL	Pinellas	2023-03-23 16:00:00	3	23	2023	afternoon	2	1	1	yes2	no2			calm		2 mating pair connected and headed towards the sandy shore of a small island	yes	2023-03-24 16:19:55		2023-03-24 16:19:55					-85	29
2469	a248d901-cdda-4e53-8985-644cdc30b8b0	Punta Godra	Charlotte	2023-03-23 16:00:00	3	23	2023	morning	1				no2	no2		calm		Incoming tide deep in mangroves	yes	2023-03-24 16:59:25		2023-03-24 16:59:25					-82.0562	26.8776
2470	882be953-a170-47e1-8534-8244a5a3a414	Ho Hum park right by Pier	Franklin	2023-03-24 16:00:00	3	24	2023	afternoon	2	1	1	yes2	no2	no2		windy	South	Low tide. Mating	yes	2023-03-24 17:16:38		2023-03-24 17:16:38					-84.7102	29.8194
2471	b2593678-09cc-4a88-8a95-fa1ed00021c4	Off the beach of NAS Pensacola	Escambia	2023-03-24 17:00:00	3	24	2023	afternoon	2	1	1	yes2	no2	no2		calm		Two horseshoe crabs mating in about 3 feet of water about an hour after high tide	no	2023-03-24 23:25:06		2023-03-24 23:25:06					-87.2645	30.3729
2472	5adb377e-9910-494e-8e45-65867e874f7f	The system would not let me enter Sunset Beach in Tarpon Springs (Pasco County) so I entered Fred Howard Beach which is 5 minutes away	Pasco	2023-03-24 16:00:00	3	24	2023	afternoon	2	1	1	yes2	no2	no2		calm		The tide was coming in. They were close to shore and then went back out again, attached and mating the whole time	yes	2023-03-25 01:51:30		2023-03-25 01:51:30					-82.8048	28.1542
2473	ee6de988-27f7-48ee-8e98-77819ed2e5b3	Left side of tv park near fallen sea wall	Lee	2023-03-25 16:00:00	3	25	2023	afternoon	2	1	1	yes2	no2	no2		windy	West	Female attempted to bury but did not find good substrate and moved on	yes	2023-03-25 19:58:07		2023-03-25 19:58:07					-81.9503	26.4687
2474	8d81ecef-9ad2-410b-8c41-223fa2ed66ab	Left side of RV park	Lee	2023-03-25 16:00:00	3	25	2023	afternoon	2	1	1	yes2	no2	no2		windy	East		yes	2023-03-25 20:38:16		2023-03-25 20:38:16					-81.9504	26.4688
2475	748d10a1-f789-47f4-8266-c12dc124ceeb	Torch Channel Bridge between Little and Middle Torch Keys	Monroe	2023-03-25 16:00:00	3	25	2023	afternoon	1			no2	no2	no2		windy	South southeast	Tide going out, by bridge near mangroves	yes	2023-03-25 21:00:44		2023-03-25 21:00:44					-81.3972	24.6641
2476	75066b60-7395-429b-8e9f-4df30d1d631e	Banana river lagoon	Brevard	2023-03-25 16:00:00	3	25	2023	afternoon	2	1	1	yes2	no2	no2		windy			yes	2023-03-25 21:21:37		2023-03-25 21:21:37					-80.6426	28.406
2477	5b3bc667-8bb1-4921-8a3c-7ed5123f6047	"Beach" between South bridge and Gilchrist Park	Charlotte	2023-03-25 16:00:00	3	25	2023	afternoon	12	6	6	yes2	no2	no2		windy	Not sure.	Have photos	yes	2023-03-25 21:40:11		2023-03-25 21:40:11					-85	29
2478	577c1f73-2381-4780-8e68-f3d590c07a5a	Gilchrist park	Charlotte	2023-03-25 16:00:00	3	25	2023	afternoon	7	2	4	donno	no2	no2		windy		I have pictures	yes	2023-03-25 21:48:27		2023-03-25 21:48:27					-82.0549	26.9342
2479	cfa4c148-1981-46f4-8f22-7205d73e1dbd	Big pass island	Lee	2023-03-25 16:00:00	3	25	2023	afternoon	4	2	2	yes2	no2	no2		calm			yes	2023-03-25 23:15:04		2023-03-25 23:15:04					-85	29
2480	754a1b3a-9ee3-4fb5-86b3-cfabbef5800d	Bungalows by the Gulf beach... west side of the beach area	Franklin	2023-03-24 16:00:00	3	24	2023	afternoon	35			yes2	no2	no2		calm		Residence have noted seeing large groups since the 12th of march	yes	2023-03-26 14:31:31		2023-03-26 14:31:31					-84.5405	29.9075
2481	e7621e56-bd80-4220-8475-ad7a82f96ce0	Harbour island marina. They were near the oysters between the sidewalk and the boat dock.	Hillsborough	2023-03-20 16:00:00	3	20	2023	afternoon	2	1	1	yes2	no2	no2		calm			yes	2023-03-26 15:28:56		2023-03-26 15:28:56					-82.4527	27.9399
2482	9faa7aaa-2a86-49e4-8ba7-50dd826f5ce6	Fishing pier next to sun seeker resort	Charlotte	2023-03-26 16:00:00	3	26	2023	afternoon	26	8	14	yes2	no2	no2		windy	East	Next to pier	yes	2023-03-26 20:31:26		2023-03-26 20:31:26					-82.0614	26.9512
2483	02979698-a18f-4ad6-8f5d-283853370a9b	I saw 2 groups of 2 in the shallow waters	Pasco	2023-03-26 16:00:00	3	26	2023	afternoon	4	2	2	yes2	no2	no2		windy			no	2023-03-26 21:43:07		2023-03-26 21:43:07					-82.7204	28.7892
2484	c110cd6e-43ac-4f42-8fbe-fa7616cdb568	9800 Manatee Ave W Bradenton, FL 34209 United States	Manatee	2023-03-26 16:00:00	3	26	2023	evening	6	3	3	yes2	no2	no2		calm		3 sets of mating horse shoe crabs while SUPing	yes	2023-03-26 21:59:44		2023-03-26 21:59:44					-82.66	27.4972
2485	df0cafde-2f60-42b1-8bb2-ca240594803a	Mobbly Bayou Beach Park	Pinellas	2023-03-26 16:00:00	3	26	2023	evening	4	2	2	yes2	no2	no2		windy			no	2023-03-26 22:39:32		2023-03-26 22:39:32					-82.6637	28.008
2486	33bcb15d-24b6-436e-8bf9-4208ff863042	Ozona	Pinellas	2023-03-26 16:00:00	3	26	2023	evening	2	0	2	no2	no2	no2		calm			yes	2023-03-27 00:05:12		2023-03-27 00:05:12					-82.7785	28.0736
2487	378dfcf9-0bb5-4af3-831c-732da0c08960	Horseshoe Beach, 11th Ave e beach	Dixie	2023-03-25 16:00:00	3	25	2023	afternoon	566	144	420	yes2	no2	yes2		windy	S 10 mph	Sandy beach, some grass incoming tide, actively mating	yes	2023-03-27 01:37:20		2023-03-27 01:37:20					-83.2872	29.4377
2488	520cc83c-5418-4c78-8388-c0841b29a00d	Horseshoe Beach	Dixie	2023-03-26 16:00:00	3	26	2023	evening	465	102	363	yes2	no2	no2		windy	S 8 mph	Sandy beach, grass, incoming tide, actively mating	yes	2023-03-27 01:44:18		2023-03-27 01:44:18					-83.2872	29.4378
2489	12e94dc2-2142-43eb-8f63-a31985c66037	Dog Beach	Lee	2023-03-25 16:00:00	3	25	2023	morning	2			no2	no2	yes2		calm		Both dead for a while approx 50 yards apart	yes	2023-03-27 22:45:38		2023-03-27 22:45:38					-81.8635	26.3803
2490	60f2d6c2-f6e2-4113-8685-81469017af26	Redington beach	Pinellas	2023-03-27 16:00:00	3	27	2023	evening	2	1	1	yes2	no2	no2		calm		High tide on quarter moon	yes	2023-03-27 23:42:06		2023-03-27 23:42:06					-82.8048	27.8072
2491	2801a705-29eb-4ffc-81d9-150056f413fd	Cypress Point Park	Hillsborough	2023-03-27 16:00:00	3	27	2023	evening	2	1	1	yes2	no2	no2		calm			yes	2023-03-28 00:37:16		2023-03-28 00:37:16					-82.5462	27.9507
2492	e90328cc-98f9-470f-8a81-33db8a0b0e78	Shoal off south end of Marco Island	Collier	2023-03-28 16:00:00	3	28	2023	morning	2	1	1	yes2	no2	no2		calm		Sandbar environment	no	2023-03-28 13:41:09		2023-03-28 13:41:09					-85	29
2493	c29157df-0bb9-40c1-82e7-7c27f6f727a9	Port St Joe, FL - St Joseph Bay	Gulf	2023-03-23 17:00:00	3	23	2023	afternoon	1	1		no2	no2	no2		windy	Northwest	Grassflats with sandy spots	yes	2023-03-28 13:55:25		2023-03-28 13:55:25					-85.3669	29.7029
2494	52f1a700-2d9d-4c61-8f71-163003d438c9	Terra Ceia Aquatic Preserve State Park	Manatee	2023-03-26 16:00:00	3	26	2023	afternoon	40	15	25	yes2	no2	no2		windy	South to North	Crabs grouped on either side of a drainage on the upstream side. No crabs spotted on the downstream side.	yes	2023-03-28 14:04:30		2023-03-28 14:04:30					-82.549	27.6013
2495	5bfe06b7-6a8a-46fd-8f8c-a8bd5f9b32b5	Sandy area near shore walkway	Charlotte	2023-03-27 16:00:00	3	27	2023	evening	70				no2	no2		windy	From west		no	2023-03-28 14:08:52		2023-03-28 14:08:52					-82.055	26.9352
2496	69e5f65c-8c3a-4629-865e-28c7dd7e2fae	Creek head, Punta Gorda	Charlotte	2023-03-25 16:00:00	3	25	2023	afternoon	2	1	1	yes2	no2	no2		windy	NE	moving out of the creek	yes	2023-03-28 15:01:37		2023-03-28 15:01:37					-82.069	26.8836
2497	3f39b963-ebad-44ee-8ed7-1c15ae15533d	Siesta Key north of beach access 2	Sarasota	2023-03-28 16:00:00	3	28	2023	morning	1			no2	yes2	yes2		calm		Washed ashore - was about 4-5 inches	yes	2023-03-28 15:29:54		2023-03-28 15:29:54					-82.5694	27.2777
2498	a08058dc-d295-4334-8e55-1f58a560e753	Punta Gorda Mouth of alligator creek	Charlotte	2023-03-26 16:00:00	3	26	2023	morning	8	1	7	donno	no2	no2		calm			yes	2023-03-28 15:33:18		2023-03-28 15:33:18					-82.0606	26.8796
2499	72b5ca6a-d180-4774-8e53-d61fc0bed2f1	Little Beach on Harborwalk Punta Gorda Florida	Charlotte	2023-03-27 16:00:00	3	27	2023	evening	15	2	13	yes2	no2	no2		windy	It was blowing to shore off the water, maybe northeast	There are at least three corner beaches on the Harborwalk in Punta Gorda. All three had horseshoe crabs.	yes	2023-03-28 18:37:58		2023-03-28 18:37:58					-82.0539	26.9381
2500	59a0521b-6251-4b55-8e53-a8abd5b81bb3	Apollo beach nature preserve	Hillsborough	2023-03-28 16:00:00	3	28	2023	afternoon	21	1	1	yes2	no2	no2		windy	North east	Mating on the beach. I have a photo	yes	2023-03-28 21:23:00		2023-03-28 21:23:00					-85	29
2501	9d442b04-2411-47a0-8ad4-ce679344d87b	1012 Osceola Dr, Clearwater, FL. I was literally speaking about horseshoe crabs on the pier when we witnessed a couple of mating crabs swim by underneath us.	Pinellas	2023-03-27 16:00:00	3	27	2023	evening	2	1	1	yes2	no2	yes2		calm		I have a very clear video of the crabs swimming/mating.	yes	2023-03-28 22:45:12		2023-03-28 22:45:12					-82.8005	27.9769
2502	a0f30e52-0977-4f00-86e7-c1fe8d486da5	Honeymoon Island Dog Beach, Dunedin, FL	Pinellas	2023-03-25 16:00:00	3	25	2023	evening	1			no2	no2	yes2		windy		We found it in the water and it was dead.	no	2023-03-29 03:30:42		2023-03-29 03:30:42					-82.819	28.0532
2503	b3381450-83e1-4ca2-87e1-f1a03befc983	Water outside Baypoint (Saddlebunch #2)	Monroe	2023-03-27 16:00:00	3	27	2023	afternoon	2	1	1	yes2	no2	no2		calm			yes	2023-03-29 12:31:42		2023-03-29 12:31:42					-81.5846	24.6173
2504	3264a8c0-6cbe-45dc-8c77-a64581b5db22	mangrove islands	Citrus	2023-03-25 16:00:00	3	25	2023	afternoon	1	0		no2	no2	no2		windy	SSW	incoming tide w high water. crab was walking along the bottom but have never really seen many here and its the 2nd time i've recently seen one.	yes	2023-03-29 12:34:45		2023-03-29 12:34:45					-82.6726	28.6584
2505	c9fc6df5-b826-41bd-8a1b-a2dc30fd4b7c	Compass key island	Pinellas	2023-03-29 16:00:00	3	29	2023	afternoon	2	1	1	yes2	no2	no2		calm			yes	2023-03-29 20:42:25		2023-03-29 20:42:25					-82.8242	27.9426
2506	db5d7c38-e81e-4dbd-807a-93f5ea344db8	Fort Pickens	Escambia	2023-03-29 17:00:00	3	29	2023	afternoon	1				yes2	yes2		windy			no	2023-03-30 00:30:16		2023-03-30 00:30:16					-87.1809	30.327
2507	0b777764-28a6-4847-8a39-1d79867c7df8	USF St. Pete Harbor	Pinellas	2023-03-30 16:00:00	3	30	2023	afternoon	2	1	1	yes2	no2	no2		windy	East	Covered in Barnacles	yes	2023-03-30 19:48:12		2023-03-30 19:48:12					-85	29
2508	eebeacbd-979c-492a-89dc-c3db9c0fbadc	Bellaire beach causeway/ boat ramp	Pinellas	2023-03-30 16:00:00	3	30	2023	evening	2	1	1	yes2	no2	no2		windy	East	Mating/ have 2 videos of pair	yes	2023-03-30 23:53:01		2023-03-30 23:53:01					-82.8192	27.8264
2509	3a5b61a5-6697-4701-8ef2-65c41579339a	New Port Richey, Green Key Beach	Pasco	2023-03-30 16:00:00	3	30	2023	evening	2	1	1	yes2	no2	no2		windy	south	seen just before the gate to the park on the north side of the road	no	2023-03-31 00:57:15		2023-03-31 00:57:15					-82.7514	28.2551
2510	ff5ebff1-d518-4d84-81e9-08d725cb6b62	Ramp Road ramp Cocoa Beach Florida	Brevard	2023-03-18 16:00:00	3	18	2023	afternoon	1	0	1	no2	no2	yes2		calm		Last time I had many live crabs to report about. I am sad that my family and I have not seen them this year. I hope someone has.	no	2023-03-31 15:16:47		2023-03-31 15:16:47					-80.6138	28.309
2511	6fd47d7c-c2c4-40cc-8269-c2fd5975c785	In cove on NW side of Stirrup Key	Monroe	2023-03-27 16:00:00	3	27	2023	afternoon	6	3	3	yes2	no2	no2		calm		There were 3 pairs, one were indicated on map. Others were on flat between shoreline to the south and the south side of Shands Key (same general area as map location)	yes	2023-03-31 18:48:39		2023-03-31 18:48:39					-81.0451	24.7369
2512	90156144-0d9e-48b1-8f34-4c49b5728655	Banana River, east shore, south of SR 528	Brevard	2023-03-31 16:00:00	3	31	2023	afternoon	4	2	2	yes2	no2	yes2		windy	SE	Water - 27.4c, Air - 27.5c, Wind - 5.9 m/s SE, HCm -2, HCf - 2, HCmp - 2, HC dead - 15	yes	2023-03-31 23:19:55		2023-03-31 23:19:55					-80.6375	28.4049
2513	23ae3d7e-01b5-4081-8f4a-3497cd103be2	Gilchrist park the walkway that goes under the bridge to TT’s beside the condemned hotel	Charlotte	2023-03-26 16:00:00	3	26	2023	afternoon	100	35	65	yes2	donno	no2		calm		I have a video	yes	2023-04-01 17:28:55		2023-04-01 17:28:55					26.9335	-82.0561
2514	e4253461-e7cc-4e93-8b10-8011dd878262	1340 Long Beach Drive, Big Pine	Monroe	2023-04-02 16:00:00	4	2	2023	afternoon	2			yes2		no2		calm		In canal in about 5 feet of water	yes	2023-04-02 21:13:02		2023-04-02 21:13:02					-81.3453	24.6381
2515	1f16cbce-34b5-40a7-836e-7c716cd9ce96	Alligator Creek near no wake sign.	Charlotte	2023-04-02 16:00:00	4	2	2023	evening	2	1	1	yes2	no2	no2		calm		Lots of boat traffic on the creek	yes	2023-04-03 01:34:05		2023-04-03 01:34:05					-82.0597	26.8839
2516	935439c2-d5f5-40fc-8870-05bd209146da	Satellite Beach canal	Brevard	2023-03-25 16:00:00	3	25	2023	morning	2	1	1	yes2	no2	no2		calm			yes	2023-04-03 16:00:53		2023-04-03 16:00:53					-80.6076	28.1818
2517	1930a4dc-73f8-4216-8ccc-748e1d7cc712	Boat ramp for Scottsmor.	Brevard	2023-04-02 16:00:00	4	2	2023	morning	12			no2	no2	yes2		windy			yes	2023-04-05 13:23:43		2023-04-05 13:23:43					-80.8455	28.7706
2518	6b5681b0-2841-4779-8155-cb2e65b8965e	Banana River, east shore, southof SR528	Brevard	2023-04-05 16:00:00	4	5	2023	morning	2	2	0	no2	no2	yes2		windy	southeast	Water - 27.1c, Air - 28.1c, Wind 4.1 m/s SE, Salinity 24 ppt	yes	2023-04-05 14:53:47		2023-04-05 14:53:47					-80.636	28.4049
2519	9204f998-7cfd-4d2a-8cfd-df245def06bb	Duck Key Area	Monroe	2023-03-12 16:00:00	3	12	2023	afternoon	1		1	no2	no2	no2		calm		I have seen a lot of malt in this area around Toms Harbor in the recent past.	no	2023-04-05 17:20:15		2023-04-05 17:20:15					-80.9313	24.7643
2520	6b4784be-d002-4c84-8bf8-1761898cd4a4	Everglades NP, near Flamingo camping area	Monroe	2023-03-23 16:00:00	3	23	2023	evening	2	1	1	yes2	no2	no2		windy	Out of the SE		yes	2023-04-05 18:42:59		2023-04-05 18:42:59					-80.9354	25.1361
2521	3a1cb5c4-9d60-47c8-8ae6-f45b09a5fa3c	Salt Run, West Side of Anastasia State Park	St. Johns	2023-03-25 16:00:00	3	25	2023	morning	2	1	1	yes2	no2	no2		calm			yes	2023-04-05 19:29:39		2023-04-05 19:29:39					-81.2808	29.8852
2522	b409a38f-bd23-40e8-8715-3eaad711e660	Northern end of little Talbot island	Duval	2023-03-29 16:00:00	3	29	2023	morning	6	2	4	yes2	no2	no2		windy	North east		yes	2023-04-05 20:59:16		2023-04-05 20:59:16					-81.4252	30.4865
2523	6356caed-e67a-448f-8ae5-c8340d4d44ae	On the boat ramp at the yacht club	Indian River	2023-04-04 16:00:00	4	4	2023	nigh	2	1	1	yes2	no2	no2		windy	South		yes	2023-04-06 01:22:16		2023-04-06 01:22:16					-80.4643	27.8111
2524	d5a0360e-764e-4efc-88f3-fc566d175327	Downtown St. Pete near North Shore Park	Pinellas	2023-04-02 16:00:00	4	2	2023	morning	5			no2	yes2	no2		calm		We saw a lot of juveniles ranging from around 1 to 3 inches	yes	2023-04-06 21:22:13		2023-04-06 21:22:13					-82.6227	27.7845
2525	ec8cac9b-c240-40b8-8320-c039dbd13de7	Banana River, east shore, south of SR 528	Brevard	2023-04-07 16:00:00	4	7	2023	morning	23	11	12	yes2	no2	yes2		windy	Southeast	Water - 28.5c, Air - 30.1c, Wind - 4.1 m/s SE, Salinity - 24 ppt HCm - 12, HCf 11, HCmp - 10, HC dead - 6	yes	2023-04-07 18:28:33		2023-04-07 18:28:33					-80.6379	28.4051
2526	5ea4c233-e3d8-4777-88e8-26ebbd04c92c	Key West Little Hamaca Park - Salt Ponds - Old Nike Missile site	Monroe	2023-03-20 16:00:00	3	20	2023	evening	50	25	25	yes2	no2	no2		calm		salt ponds - very shallow- crabs trying to climb on shore - many crabs	yes	2023-04-08 04:21:01		2023-04-08 04:21:01					-81.7602	24.5597
2527	595af8c0-9e1b-4cc7-8603-1543ece30db7	Sykes creek	Brevard	2023-04-08 16:00:00	4	8	2023	morning	1				no2	no2		calm		Near Dock about 2 1/2 feet of water	yes	2023-04-08 14:02:52		2023-04-08 14:02:52					-85	29
2528	87b6cb58-0a7a-4be1-874e-9c503de79b17	Horseshoe Beach, 11th Ave E Beach	Dixie	2023-04-06 16:00:00	4	6	2023	afternoon	77	11	66	yes2	no2	yes2		windy	SSW 8 mph	Sandy beach, incoming high tide,, activily mating	yes	2023-04-09 00:12:24		2023-04-09 00:12:24					-85	29
2529	1856f473-9101-4fb0-852f-9198a34c3eee	Caxambas	Collier	2023-04-10 16:00:00	4	10	2023	morning	9	6	3	no2	no2	no2		windy	From west	All crabs upside down at 745 am	yes	2023-04-10 11:59:26		2023-04-10 11:59:26					-81.7174	25.9063
2530	d3c5dbd4-d3b8-4878-8add-7d158d7a9fa8	Spoil island at end of Oslo rd,,vero beach, fl	Indian River	2023-02-22 16:00:00	2	22	2023	afternoon	2	1	1	yes2	no2	no2		windy	From the southeast	Very shallow, in the lapping waves on the sand	yes	2023-04-10 17:43:28		2023-04-10 17:43:28					-80.3588	27.5878
2531	00126125-80f3-4780-8163-7ec33851a4b3	Terra Ceia island, Florida. Up on the shoreline 2 mating.	Manatee	2023-04-10 16:00:00	4	10	2023	afternoon	2	1	1	yes2	no2	no2		windy	NW	Outgoing tide	yes	2023-04-10 18:51:04		2023-04-10 18:51:04					-85	29
2532	b923ae78-bef8-48c1-8f8e-744fe21c81a7	Upper Keys Sailing Club	Monroe	2023-04-10 16:00:00	4	10	2023	evening	8	4	4	yes2	no2	no2		windy	NE Winds	Frontal boundary came through the Upper Keys today	yes	2023-04-10 22:25:09		2023-04-10 22:25:09					-80.4419	25.0987
2533	1193195c-ba3e-4be2-8e83-82aac1f1950a	Port Charlotte Beach Park	Charlotte	2023-04-10 16:00:00	4	10	2023	evening	2	1	1	yes2	no2	no2		windy	Westerly	Tide was coming in	yes	2023-04-10 23:32:27		2023-04-10 23:32:27					-82.1138	26.9624
2534	55fc88ec-1478-44b4-87c1-032c4f469b19	Tarpon Springs south of Sunset Beach causway	Pinellas	2023-04-09 16:00:00	4	9	2023	afternoon	8	3	5	yes2	no2	no2		calm		High tide	yes	2023-04-10 23:46:24		2023-04-10 23:46:24					-82.7864	28.1407
2535	b6075a83-b1ff-4e09-899a-005cf011f4d0	Cape Romano	Collier	2023-04-10 16:00:00	4	10	2023	morning	1	1		no2	no2	no2		windy		Upside Down	yes	2023-04-11 17:57:12		2023-04-11 17:57:12					-81.6792	25.8462
2536	c119f038-fb06-4d16-832e-0452c92b1642	Howard park, Tarpon springs	Pinellas	2023-04-11 16:00:00	4	11	2023	afternoon	2	1	1	yes2	no2	no2		windy			yes	2023-04-11 20:25:15		2023-04-11 20:25:15					-85	29
2537	82d502cf-40b5-4e57-807f-6104cf09fd9f	Gulfport Beach	Pinellas	2023-04-10 16:00:00	4	10	2023	afternoon	4	2	2	yes2	no2	no2		windy		2 pairs of Crabs, both mating. About 20 ft apart from each other.	yes	2023-04-11 22:21:05		2023-04-11 22:21:05					-82.708	27.7372
2538	9b91ea34-2ee4-422a-8d84-2d9f738bdac2	Banana River, east shore south of SR 528	Brevard	2023-04-12 16:00:00	4	12	2023	afternoon	24	13	11	yes2	no2	yes2		windy	Southeast	Water - 23.1c, Air - 24.9c, Wind - 2.9 m/s SE, Salinity 25 ppt, HCm - 11, HCf - 13, HCmp - 11, HC dead - 2	yes	2023-04-12 20:50:53		2023-04-12 20:50:53					-80.6382	28.4049
2539	940d7af8-5dbf-4fc3-839a-0df4d6971971	Tarpon Harbour apartments	Monroe	2023-04-11 16:00:00	4	11	2023	afternoon	8	4	3	yes2	no2	no2		windy	East I think	Another sighting on 4/12/2023 in the same area. About 4 that time.	yes	2023-04-12 20:56:07		2023-04-12 20:56:07					-81.0641	24.7162
2540	26ed1314-5378-4750-8642-dbb6a227f72e	Emerson Point, Palmetto Florida	Manatee	2023-04-13 16:00:00	4	13	2023	morning	2	1	1	yes2	no2	no2		windy	North	moving towards shore. near red and black mangroves	yes	2023-04-13 20:08:03		2023-04-13 20:08:03					-82.9346	27.5859
2541	12488216-00f7-48dc-82e7-6edb906d579d	Pompano, Pompano Beach. large female	Broward	2023-04-13 16:00:00	4	13	2023	evening	1	1	0	no2	no2	no2		calm		sand beach, around 8pm, incoming tide, large crab (at least 12 -14 inch body) was flipped on it's back. flipped it back over and it then went back out into open water with the surf on it's own and seemed to follow the shoreline and was fine.	no	2023-04-14 02:31:50		2023-04-14 02:31:50					-80.0916	26.2092
2542	6944d1af-9302-41db-80e5-a77582e71ca2	conch key, Marathon	Monroe	2023-04-14 16:00:00	4	14	2023	afternoon	2	1	1	yes2	no2	no2		calm		one pair mating in shallow water	yes	2023-04-14 18:04:51		2023-04-14 18:04:51					-80.8916	24.79
2543	ae377954-8fd3-42cb-8aa7-5f673653c67b	Layton canal	Monroe	2023-04-14 16:00:00	4	14	2023	afternoon	1				no2	no2		calm		It was traveling in the canal heading east	no	2023-04-14 20:09:42		2023-04-14 20:09:42					-80.8166	24.8238
2544	9e6b9814-a5cd-4184-8afb-4fe299fb23ed	Along shore near inlet	Manatee	2023-04-14 16:00:00	4	14	2023	evening	3	1	2	yes2	no2	yes2		windy	NE	I have pics of mating and dead crabs.	yes	2023-04-14 21:32:21		2023-04-14 21:32:21					-82.5559	27.643
2545	4011e96c-ea24-4de5-8463-b15d7d015ede	Tampa Bay Channel A	Hillsborough	2023-04-14 16:00:00	4	14	2023	evening	20	7	13	yes2	no2	no2		windy	east	the water level is higher then usual even low tide was really high	no	2023-04-15 00:37:00		2023-04-15 00:37:00					-82.6217	27.9939
2546	ee87fc36-b898-4f1d-861e-f71bfcc43b80	Ponce de leon park	Charlotte	2023-04-14 16:00:00	4	14	2023	morning	1	0	1	no2	no2	no2		calm			yes	2023-04-15 13:57:26		2023-04-15 13:57:26					-82.0968	26.9108
2547	a0e97992-fb2c-4d66-8bf9-e0689d2c0b2e	North end of Clearwater Beach, just south of Caladesi State Park	Pinellas	2023-04-15 16:00:00	4	15	2023	morning	1	1	0	no2	no2	yes2		calm			no	2023-04-15 14:24:31		2023-04-15 14:24:31					-82.8272	28.0162
2548	4ade3b4c-9ede-4b4f-858b-7538502f9ade	Bayshore Gardens	Manatee	2023-04-15 16:00:00	4	15	2023	afternoon	6	2	2	yes2	no2	no2		calm			yes	2023-04-15 16:50:29		2023-04-15 16:50:29					-82.5901	27.417
2549	b7401c2d-2089-48df-846f-97d9c302ca62	Buttonwood Sound Club in KL Park Subdivision	Monroe	2023-04-15 16:00:00	4	15	2023	evening	2	1	1	yes2	no2	no2		calm		The are frequent visitors close to Bch area	yes	2023-04-15 22:05:19		2023-04-15 22:05:19					-80.4338	25.1061
2550	0b0201c5-34de-4f64-8d61-6b00bbdf48c3	Canaveral National seashore, Parking lot 5, about ankle deep in the water	Volusia	2023-04-16 16:00:00	4	16	2023	morning	2	1	1	yes2	no2	no2		calm		High tide, they were in the water but moving towards shore, in the shade of a tree	yes	2023-04-16 16:06:25		2023-04-16 16:06:25					-80.7786	28.8599
2551	ec7be517-5d93-4da1-85a4-c028f0ebdc11	Peace River	Charlotte	2023-04-15 16:00:00	4	15	2023	evening	15			yes2		no2		windy		I took pics and video.	yes	2023-04-16 16:49:45		2023-04-16 16:49:45					-82.0539	26.9381
2552	0f32d53d-434e-4b3d-879f-7f77706c9b89	Merritt Island	Brevard	2023-04-10 16:00:00	4	10	2023	morning	80	60	20	yes2	no2	yes2		calm		yearly cycle in our canoe launching area. small 30 yard beach area	yes	2023-04-17 14:16:43		2023-04-17 14:16:43					-80.6828	28.3504
2553	c7192cd8-b48b-4cdb-89b4-51acb6c2ab79	Grand Bellagio 2733 Via Cipriani Clearwater Fl 33764. Just north of Allen’s Creek.	Pinellas	2023-04-17 16:00:00	4	17	2023	morning	15			no2	yes2	no2		windy	North	All horseshoe crabs were juvenile crabs in the shallow protected water	yes	2023-04-17 14:30:30		2023-04-17 14:30:30					-82.7212	27.9415
2554	1847f754-f24c-4dd3-8db9-61afe958544d	Woman Key South Beach	Monroe	2023-04-16 16:00:00	4	16	2023	evening	2	1	1	yes2	no2	no2		calm		Right at high tide and right before sunset	yes	2023-04-17 15:52:06		2023-04-17 15:52:06					-81.9688	24.5235
2555	e62bfae1-cee2-4762-862c-3e5d46c8d71c	Key Largo, Blackwater Sound, 4 feet deep water, windy, moderately rough water, swimming along the bottom in seagrass. Large body about a foot long plus the tail	Monroe	2023-04-17 16:00:00	4	17	2023	afternoon	1	0	1	no2	no2	no2		windy	South	Swimming along bottom in seagrass fairly quickly	yes	2023-04-18 00:58:40		2023-04-18 00:58:40					-80.3949	25.1601
2556	82d1921b-5fbd-4ca9-8068-d26e4a11cb2f	Sugarloaf key loop road	Monroe	2023-04-17 16:00:00	4	17	2023	morning	2	1		yes2	no2	no2		windy	North		yes	2023-04-18 01:03:42		2023-04-18 01:03:42					-85	29
2557	7b6de4b7-ef2e-4031-888b-904353e28aeb	Grassy Flats resorts beach	Monroe	2023-04-18 16:00:00	4	18	2023	afternoon	8			no2	yes2	no2		calm			yes	2023-04-18 19:59:39		2023-04-18 19:59:39					-81.0428	24.7275
2558	57af2b59-fea4-49b6-8fc9-f1473e79e4bd	New sandy beach since Ian off Mangrove island	Lee	2023-04-18 16:00:00	4	18	2023	afternoon	20			yes2		yes2		windy	ENE	Only saw one pair mating	yes	2023-04-20 00:27:37		2023-04-20 00:27:37					-82.0771	26.6329
2559	f4a6ff86-58ed-4745-85f3-49f336318876	Key West, 10th street, board walk	Monroe	2023-04-19 16:00:00	4	19	2023	afternoon	1			no2	no2	no2		calm		It is getting harder to see the lake bottom because of the Sargassum.	yes	2023-04-20 21:50:51		2023-04-20 21:50:51					-81.7716	24.5626
2560	ffc6967c-5bc0-4d78-821e-e3cd047b8d24	at the end of the St. Lucie Inlet Preserve State Park	Martin	2023-04-19 16:00:00	4	19	2023	morning	2	1	1	yes2	no2	no2		calm		mating pair on the edge of the swash	yes	2023-04-20 23:09:44	LaurieHerrick8	2023-04-20 23:09:44	LaurieHerrick8				-80.167	27.1633
2561	57e60997-5211-41f2-8e38-45b1c886767f	Upper Tampa bay near Rocky point	Hillsborough	2023-04-20 16:00:00	4	20	2023	evening	3	1	2	yes2	no2	no2		calm			yes	2023-04-21 01:22:47		2023-04-21 01:22:47					-82.5718	27.9758
2562	b4d8f011-54cb-4f8c-850b-926a0ba99914	Sea Breeze point	Manatee	2023-04-14 16:00:00	4	14	2023	evening	25			yes2	no2	yes2		windy	West	High tide, 25 plus crabs mating.	yes	2023-04-22 12:37:38		2023-04-22 12:37:38					-82.5702	27.5685
2563	5415ca70-b418-4e16-84e7-f1e9808d3c40	mouth of Alligator Creek	Charlotte	2023-04-21 16:00:00	4	21	2023	afternoon	85	21	64	yes2	no2	no2		windy	NE	37 were in the sand at the tiny island at the mouth of Alligator Creek. Another 18 were on the sandbar on the harbor side of vthe island. 14 were in the creek, heading to the island. The rest were in the adjacent mangrove creek.	yes	2023-04-22 16:58:40		2023-04-22 16:58:40					-82.0606	26.8796
2564	b2074295-1e70-4d92-86e2-90f92a0f9d72	Along beach area	Hillsborough	2023-04-22 16:00:00	4	22	2023	evening	2	1	1	yes2	no2	no2		windy	From the west		yes	2023-04-22 23:27:14		2023-04-22 23:27:14					-82.5352	27.8999
2565	de5d2bb2-e5a8-401a-8271-db134eb77a32	Tarpon Springs, North of Fred Howard Park Causeway along shoreline of Seabreeze Drive	Pinellas	2023-04-23 19:00:00	4	23	2023	afternoon	1	1						windy	from the north	Tide was higher. Lone female with no males attached. Swimming near the shoreline by the mangroves. 1st we've seen all year !	yes	2023-04-23 19:35:36		2023-04-23 19:35:36					-82.7957	28.162
2566	f1c71961-7d18-46a2-89b5-4f8af728fb87	This point is off of 275, 2 horseshoe crabs were swimming along the shore line one about 10 inches across the shell the other around 7 inches.	Bay	2023-04-23 16:00:00	4	23	2023	afternoon	2			no2	no2	yes2		calm		Smaller one was moving towards the larger one, both were about 4 feet from the shore.	no	2023-04-23 21:21:23		2023-04-23 21:21:23					-82.6779	27.6495
2567	b285b1ab-14ae-4583-89c1-43049d036418	Mouth of double branch creek	Hillsborough	2023-04-23 16:00:00	4	23	2023	evening	2	1	1	yes2	no2	no2		calm		Out in open water.	no	2023-04-23 22:03:37		2023-04-23 22:03:37					-82.6323	27.9997
2568	bcf70c66-094b-4383-8039-ece0e33342f6	Red Fish Point	Bay	2023-04-23 17:00:00	4	23	2023	evening	2	1	1	yes2	no2	no2		windy	From the west	I have photos	yes	2023-04-23 22:43:49		2023-04-23 22:43:49					-85.6755	30.1412
2569	52ca935f-84ca-4e1f-88a6-075db42c6890	Caxambas Island	Collier	2023-04-24 16:00:00	4	24	2023	morning	6	5	1	yes2	no2	no2		calm		Had to flip over three females stuck on land	yes	2023-04-24 12:52:50		2023-04-24 12:52:50					-81.716	25.9058
2570	4b7ba54d-279e-4be5-83a9-9b55f77d48af	East bank of Merritt Island at Camel Lane off of S Tropical Trail. An eroding bank of shell, one mangrove, otherwise free of riparian or emergent vegetation. Site soon to be converted to rock revetment.	Brevard	2023-04-24 16:00:00	4	24	2023	morning	5	1	4	yes2	no2	yes2		calm		The five living crabs were all turned in their backs.	yes	2023-04-24 19:27:43		2023-04-24 19:27:43					-80.6655	28.2758
2571	1e940b0e-cd9a-4189-8707-07d3185fc506	Inter coastal side of Caladesi island.	Bay	2023-04-23 16:00:00	4	23	2023	afternoon	2	1	1	yes2	no2	yes2		calm			no	2023-04-24 22:03:00		2023-04-24 22:03:00					-85	29
2572	e4618a1b-d244-417b-8127-8a2c4ba9c86c	Terra Ceia Island	Manatee	2023-04-24 16:00:00	4	24	2023	evening	4	1	3	yes2	yes2	no2		calm		I have video	yes	2023-04-24 22:23:37		2023-04-24 22:23:37					-82.5875	27.575
2573	c4500fa7-8976-4135-8039-7f25fab10524	Robert K Rees Memorial Park	Pasco	2023-04-22 16:00:00	4	22	2023	afternoon	3	1	2	no2	donno	no2		calm		The 2, assumed by smaller size, males were walking on the bottom in water away from shore while the female stayed on the water side of the sargassum on beach. The female stayed for half hour w/o reacting to people before heading back into water.	yes	2023-04-25 02:28:58		2023-04-25 02:28:58					-82.757	28.2533
2574	947dea3f-a446-43ef-8d75-f863b1b6710e	Sea Oats Beach	Monroe	2023-04-25 16:00:00	4	25	2023	morning	1	1	0	no2	yes2	yes2		windy	West	Dead crab about 5 in body length about 3 1/2 in tail length l. About 5 in wide at biggest oint	yes	2023-04-25 11:43:14		2023-04-25 11:43:14					-80.73	24.8552
2575	6a8f34d3-18a9-4aea-82aa-d6b164966287	Cocoa Beach/off the causeway on the east side of the parking lot/alcove that has a small beach.	Brevard	2023-04-15 16:00:00	4	15	2023	afternoon	30	15	15	yes2	no2	no2		windy	"guessing" easterly	There were a lot of Sanderlings along the shore-beach/there had been a big storm two days prior/	yes	2023-04-25 11:53:04		2023-04-25 11:53:04					-80.6292	28.3576
2576	f8c6c9f4-1074-4ae8-8cfe-6968c5088f13	Fort de Soto east beach	Pinellas	2023-04-25 16:00:00	4	25	2023	afternoon	20	10	10	yes2		no2		calm		Some were mating. High tide in the small tidal lake between east beach and the eastern tip of mullet key	yes	2023-04-25 23:51:14		2023-04-25 23:51:14					-82.7017	27.6307
2577	b555f21a-bcc2-4688-85e6-efcffdd46739	right off the park	Pinellas	2023-04-25 16:00:00	4	25	2023	evening	10	5	6	yes2	no2	yes2		calm		they seemed calmed and enjoying themselves	yes	2023-04-26 13:40:47		2023-04-26 13:40:47					-82.7095	27.9582
2578	f9c39b09-3686-40a6-8ed1-7483f6a20c9d	small beach under the northbound bridge over the peace river in punta gorda.	Charlotte	2023-04-26 16:00:00	4	26	2023	evening	7	4	3	yes2	no2	no2		windy	Toward the west		yes	2023-04-26 21:30:07		2023-04-26 21:30:07					-82.0544	26.9367
2579	52aa43a5-3059-433b-8fb4-06a067ac148b	Oyster Bayou, right off our property in New Port Richey	Pasco	2023-04-26 16:00:00	4	26	2023	evening	2	1	1	yes2	no2	no2		calm		I have pictures and video. High tide, shallow water, moved inland, while mating, to where the female was barely in the water	yes	2023-04-26 21:38:53		2023-04-26 21:38:53					-82.7357	28.256
2580	7b288f42-ed8f-49eb-8e27-bdb1276ec509	Wabasso Causeway, north side	Indian River	2023-04-26 16:00:00	4	26	2023	morning	1				yes2	yes2		calm		water was calm. Two dead on shore and one in the water feeding	yes	2023-04-27 07:57:33		2023-04-27 07:57:33					-80.4291	27.7536
2581	568b17e7-52d3-41c1-830e-1e18700f4ef1	Oldsmar Beach	Pinellas	2023-04-26 16:00:00	4	26	2023	afternoon	2	1	1	yes2	no2	no2		windy	Towards the beach	The crabs were attached and swimming along beach. They settled in along the beach near some driftwood. The female dug under with the male attached. I have some pictures and videos if wanted. We had a lot of dead babies during red tide.	yes	2023-04-27 16:24:51		2023-04-27 16:24:51					-84.8132	29.594
2582	8ce6cf03-8195-4f24-8217-45de1eb644fa	Small inlet with opening under roadway that attracts nurse sharks, barracuda, horseshoe crabs, snapper and birds	Monroe	2023-04-15 16:00:00	4	15	2023	afternoon	8	4	4	donno	no2	no2		calm		Seemed to be trying to go into the tunnel under the roadway (not sure where it comes out) but tide pushed them back when got close to opening. I see them here quite often. Railing along the bike path on the NB side of road just before Navy base off ramp.	yes	2023-04-27 17:47:47		2023-04-27 17:47:47					-81.6947	24.5873
2583	06767e5a-1000-4bb5-8df4-bf51edc0aadd	Gulf Breeze East Bay	Santa Rosa	2023-04-27 17:00:00	4	27	2023	evening	1			no2	no2	no2		calm		We had a storm front come through earlier in the day	no	2023-04-27 23:44:40		2023-04-27 23:44:40					-86.97	30.4269
2584	9d70827a-9dee-4dfb-800b-266360f2a9d0	16800 Gulf Blvd, North Redington Beach	Pinellas	2023-04-28 16:00:00	4	28	2023	morning	1	1	0	no2	no2	yes2		windy	East	No apparent injuries or entanglements	yes	2023-04-28 12:16:53		2023-04-28 12:16:53					-82.8229	27.8171
2585	74a5fe04-3523-423e-829b-f8a696f31d62	Shell Key, Fort de Soto Park, St. Petersburg	Pinellas	2023-04-25 16:00:00	4	25	2023	afternoon	2	1	1	yes2	no2	no2		calm		In the water off preserve beach in stiff current	yes	2023-04-28 16:27:58		2023-04-28 16:27:58					-82.7379	27.6497
2586	3ae83290-2651-4de2-835f-31444fd6deb8	Madeira Beach	Pinellas	2023-04-29 16:00:00	4	29	2023	morning	1	1	0	no2	no2	no2		windy	West to east		yes	2023-04-29 12:16:51		2023-04-29 12:16:51					-82.7901	0
2587	35591c5f-136d-4a41-8f11-586d7dd3f0fd	Fort Desoto North Beach	Pinellas	2023-04-30 16:00:00	4	30	2023	afternoon	300			no2	yes2	no2		windy	ENE	Found a horseshoe crab nest while digging on the beach. Intercoastal beach area.	yes	2023-04-30 17:22:40		2023-04-30 17:22:40					-82.7396	27.6453
2588	98da2891-9441-472c-841f-26b5c428bc2a	Weaver Park (off the pier) in downtown Dunedin, FL	Pinellas	2023-04-21 16:00:00	4	21	2023	evening	2	1	1	yes2	no2	no2		calm		Hi - I have 2 short videos and a couple of photos of the horseshoe crabs from that day if you would like me to send those to you.	yes	2023-05-02 04:22:03		2023-05-02 04:22:03					-82.7905	28.0205
2589	2b119f92-f3b1-4462-853b-bdfbb554f0c7	Patrick AFB	Brevard	2023-05-01 16:00:00	5	1	2023	afternoon	4	2	2	yes2	no2	yes2		windy	West		yes	2023-05-02 08:42:33		2023-05-02 08:42:33					-80.616	28.2355
2590	99088fab-cbc9-4283-839d-129d46616985	Boca Chica Beach	Monroe	2023-04-25 16:00:00	4	25	2023	morning	3	2	1	yes2	no2	yes2		windy	ESE		yes	2023-05-02 09:05:23		2023-05-02 09:05:23					-81.6702	24.5681
2591	5e26cb2a-154e-46c5-8046-b3365c7ab332	Charlotte Harbor "East Wall" south of Alligator Creek which is south of Punta Gorda Fl	Charlotte	2023-04-23 16:00:00	4	23	2023	afternoon	3	2	1	yes2	no2	no2		calm		incoming tide	yes	2023-05-02 21:24:54		2023-05-02 21:24:54					-82.063	26.8554
2592	5449ba43-1b56-4bb3-8ace-a29ff4490408	directly seaward of 19910 Gulf Blvd, Indian Shores at the HTL	Pinellas	2023-05-03 16:00:00	5	3	2023	morning	1	1	0	no2	no2	yes2		windy	northwest	rough surf	yes	2023-05-03 11:27:15		2023-05-03 11:27:15					-82.8489	27.8635
2593	514b9c96-b079-46ca-80f0-4f25ec85f6b8	Edge of the canal. I have a picture of you would like me to send it.	Monroe	2023-05-02 16:00:00	5	2	2023	afternoon	2	1	1	no2	no2	no2		calm			yes	2023-05-03 13:33:54		2023-05-03 13:33:54					-80.5376	25.0036
2594	0f6fa23b-3c01-4733-80ee-48c96edd7283	City of Palm Shores just South of Pineda Causeway	Brevard	2023-05-03 16:00:00	5	3	2023	morning	1			no2	no2	no2		calm		1 juvenile alone	yes	2023-05-03 15:28:43		2023-05-03 15:28:43					-80.6594	28.199
2595	56457da2-14d0-441c-87ab-95fbb5548599	Coco Plum Beach East side	Monroe	2023-05-03 16:00:00	5	3	2023	morning	2	1	1	yes2	no2	no2		calm			yes	2023-05-04 00:20:11		2023-05-04 00:20:11					-80.9975	24.7317
2596	b79239d8-3336-4250-8a49-5d3ef01a5897	Garfield point	Miami-Dade	2023-04-29 16:00:00	4	29	2023	morning	5			no2	no2	no2		calm			no	2023-05-04 01:47:35		2023-05-04 01:47:35					-80.8024	25.1594
2597	70c4132f-d903-487b-8f45-935e38d7247d	River beach	Martin	2023-05-04 16:00:00	5	4	2023	nigh	1				yes2	yes2		calm		Dead baby horseshoe crab, 2-3 inches, found just about washed up in Indian River	yes	2023-05-05 02:21:12		2023-05-05 02:21:12					-80.2312	27.2566
2598	20c9ba63-32e2-4368-8e32-9058521fbebd	End of Coco Plum in Marathon, Atlantic Side	Monroe	2023-05-05 16:00:00	5	5	2023	morning	2	1	1	yes2	no2	no2		calm		I visit daily. This is first time seeing the horseshoe crabs.	yes	2023-05-05 17:37:41		2023-05-05 17:37:41					-80.9931	24.7329
2599	0ee99ede-e7ee-4616-8885-52dc22ceb37c	Small sandy beach in a marina	Miami-Dade	2023-05-04 16:00:00	5	4	2023	morning	1	0	1	no2	no2	no2		calm		The crab was on his back on the shoreline. When I realized he was alive, I flipped him over and he quickly crawled away.	yes	2023-05-05 21:06:00		2023-05-05 21:06:00					-80.1576	25.7257
2600	720798ee-b7de-4b71-8e2f-5926c1a5fba2	Canal off Blackwater Sound	Monroe	2023-05-04 16:00:00	5	4	2023	evening	2	1	1	yes2	no2	no2		calm			no	2023-05-06 18:00:47		2023-05-06 18:00:47					-80.4962	25.0496
2601	9a4bfe3b-d0c9-4bbd-84b5-b3e2e27e21d7	Bay Point Canal	Monroe	2023-05-06 16:00:00	5	6	2023	afternoon	2	1	1	yes2	no2	no2		calm			yes	2023-05-06 20:01:27		2023-05-06 20:01:27					-81.5921	24.625
2602	b3fb2ba5-a3d8-4d57-826f-a693e8f0e882	Terra Ceia Bay	Manatee	2023-05-06 16:00:00	5	6	2023	afternoon	2	1	1	yes2	no2	no2		calm		Mangrove shoreline	yes	2023-05-07 12:24:41		2023-05-07 12:24:41					-82.5859	27.5659
2603	ab787425-1248-42ff-8467-2fcc1000e2d6	Miguel Bay	Manatee	2023-04-07 16:00:00	4	7	2023	morning	2	1	1	yes2	no2	no2		calm		Mangrove shoreline. Crabs were circled by baby sheepshead.	yes	2023-05-07 12:29:43		2023-05-07 12:29:43					-82.5997	27.5755
2604	7eda3d88-aca2-4e74-821b-a4c08e0ddd21	Huguenot Memorial Park, Jacksonville, FL	Duval	2023-05-07 16:00:00	5	7	2023	morning	2	1	1	yes2	no2	no2		calm		Crabs were found near seabird colony far above tide line. Pair was moved back into the water and female proceeded to bury itself in the sand as male continued to clasp onto her.	yes	2023-05-07 13:57:53		2023-05-07 13:57:53					-81.4107	30.4175
2605	d609d54e-23cc-442d-8bf9-b5fc31dafc33	Alligator Creek	Charlotte	2023-05-07 16:00:00	5	7	2023	afternoon	18	2	16	yes2	no2	no2		windy	NW	Small sandy mangrove island at the mouth of Alligator Creek. Mid-high tide. Many males looking for females.	yes	2023-05-07 19:58:32		2023-05-07 19:58:32					-82.0606	26.8796
2606	546be33b-7a24-4f49-8055-6dfc4ff6b3cb	Under 275 Clearwater/largo side	Pinellas	2023-05-07 16:00:00	5	7	2023	evening	2	1	1	yes2	no2	no2		calm		Rocky	yes	2023-05-07 21:51:52		2023-05-07 21:51:52					-82.6418	27.8969
2607	9b2f047b-b81c-4b0a-80d1-6ae8db648fd4	Hobe Sound Nature Center beach. On the sandbar out near the boat channel.	Martin	2023-05-07 16:00:00	5	7	2023	afternoon	1				no2	no2		windy	Northwest	Not sure if it was male or female but it was very large. Probably 15-18 inches from the head to the tip of the tail. Tide was going out. It was just cruising along the dandy bottom.	yes	2023-05-08 11:37:36		2023-05-08 11:37:36					-80.1087	27.0372
2608	40a1ef93-d4b8-4e16-8d9f-4bd3312b0f30	Bunche Beach	Lee	2023-05-05 16:00:00	5	5	2023	morning	2	1	1	no2	yes2	yes2		calm		One found on sandbar, one found by students with a dip net	yes	2023-05-08 12:15:21		2023-05-08 12:15:21					-81.9708	26.4761
2609	e614a467-6bf0-4e3e-8ef5-3de640c950ab	Sightings were on sound side of Pensacola beach near ranger gate to enter ft. Pickens. Approximately 3 feet of water.	Escambia	2023-05-05 17:00:00	5	5	2023	nigh	20	10	10	yes2	no2	no2		calm		I am a fisheries biologist with FWC's FWRI. I was flounder gigging friday night throughout the night I estimate I saw 7-10 individual mating pairs. I began walking around he high tide slack and left well after the tide had began to flow outgoing.	yes	2023-05-08 16:12:09		2023-05-08 16:12:09					-87.2012	30.3271
2610	b66118f1-d600-45c4-85fd-f5ebffa50978	Sawfish Island Restoration- north basin beach	Palm Beach	2023-05-08 16:00:00	5	8	2023	morning	2	1	1	yes2	no2	no2		calm		seen 30 minutes before high tide- attached and burrowing into sandy beach	yes	2023-05-08 20:07:32		2023-05-08 20:07:32					-80.0899	26.9439
2611	63bff35c-33a2-41ce-86ac-3d2d2bda53bd	Seabreeze Drive north of Fred Howard Park Causeway	Pinellas	2023-05-07 19:00:00	5	7	2023	afternoon	2	1	1	yes2	no2	no2		calm		It was near high tide at 12:25 pm. We saw them near the mangroves.	yes	2023-05-09 01:20:49		2023-05-09 01:20:49					-82.7956	28.162
2612	4aebdfcc-87be-45d6-8e43-e986108b5532	Philippi Park. Safety Harbor FL	Pinellas	2023-05-08 16:00:00	5	8	2023	evening	4	2	2	yes2	no2	no2		donno2		High tide. Cool weather. Both females were digging into sand.	yes	2023-05-09 02:48:33		2023-05-09 02:48:33					-82.6761	28.0062
2613	59986d67-edfc-4c71-8830-28d8ba14ff1f	Jewfish Chanel west side	Monroe	2023-05-06 16:00:00	5	6	2023	afternoon	2	1	1	yes2	no2	no2		windy	East		yes	2023-05-09 12:56:28		2023-05-09 12:56:28					-81.7278	24.6624
2614	87676ed7-2f08-4ff9-8568-113a55f6189f	Conch Key	Monroe	2023-03-08 16:00:00	3	8	2023	morning	2	1	1	yes2	no2	no2		windy			no	2023-05-10 01:14:40		2023-05-10 01:14:40					-80.8908	24.7917
2615	a8e703d6-c9dd-48ce-8b76-c2d4ed267e5f	Conch Key	Monroe	2023-03-15 16:00:00	3	15	2023	morning	2	1	1	yes2	no2	no2		windy			no	2023-05-10 01:16:51		2023-05-10 01:16:51					-80.8913	24.7912
2616	ab93b0d1-bb54-484a-804f-dba1deba1f4b	Conch Key	Monroe	2023-03-10 16:00:00	3	10	2023	morning	2	1	1	yes2	no2	no2		windy			no	2023-05-10 01:18:21		2023-05-10 01:18:21					-80.8903	24.7894
2617	50b02736-de2b-4a39-8943-17efb7ce6e21	Huguenot Memorial Park	Duval	2023-05-10 16:00:00	5	10	2023	morning	1	1	0	no2	no2	no2		calm		Found stranded upside down in the jetties. Transferred to ocean and swam back out.	yes	2023-05-10 14:32:42		2023-05-10 14:32:42					-81.4031	30.4048
2618	633afdd2-213f-48a9-85a2-9a22040056a4	Palm Harbor, Boggy Bayou, on the interior edge of a mangrove “hedge” during high tide	Pinellas	2023-05-10 16:00:00	5	10	2023	afternoon	2	1	1	yes2	no2	no2		calm		High tide, on the submerged lawn, on the interior side of the mangroves, next to a dock	yes	2023-05-10 19:41:20		2023-05-10 19:41:20					-82.7752	28.1043
2619	10f8e103-79bb-434a-8636-dbfed4d49476	Seabreeze Drive , north of Fred Howard Park Causeway in our mangroves	Pinellas	2023-05-08 19:00:00	5	8	2023	afternoon	2	1	1	yes2	no2	no2		windy	Do not remember	Was a high tide	yes	2023-05-11 01:27:05		2023-05-11 01:27:05					-82.7956	28.162
2620	7730ede8-d552-44a1-8c53-c35c78a29e47	165 sunset dr- by the shore	Monroe	2023-05-11 16:00:00	5	11	2023	morning	1		1	no2	no2	yes2		calm		Just a dead horseshoe crab at high tide line :(	yes	2023-05-11 12:03:56		2023-05-11 12:03:56					-80.7326	24.852
2621	7ede2563-43cd-4c67-877c-348c08ef3c1a	Sand dollar island beach	Pinellas	2023-05-11 16:00:00	5	11	2023	afternoon	2	1	1	yes2	no2	no2		calm		They were attached burying in the surf dand	yes	2023-05-11 18:33:34		2023-05-11 18:33:34					-85	29
2622	b17a1934-cd8b-4ed1-8316-111fb2682519	JD MacArthur State Park	Palm Beach	2023-05-11 16:00:00	5	11	2023	morning	12	5	7	yes2	no2	no2		windy	West	Clear water, sandy bottom, incoming tide	yes	2023-05-11 21:37:12		2023-05-11 21:37:12					-80.0409	26.8171
2623	5e81232c-6955-44d7-8f57-a6dc6bd7bc67	Orlando	Monroe	2023-05-12 16:00:00	5	12	2023	afternoon	3			yes2	no2	no2		windy	Western		yes	2023-05-12 20:10:02		2023-05-12 20:10:02					-81.0462	24.7318
2624	2c80fa72-2425-4892-8cec-fea8a23ad7b5	Anne's Beach Islamorada	Monroe	2023-05-12 16:00:00	5	12	2023	evening	2	1	1	yes2	no2	no2		windy	East South East	Mating	yes	2023-05-13 00:00:29		2023-05-13 00:00:29					-80.7436	24.8474
2625	d4c5c834-1716-4549-87b9-f39f1c159e11	Range Point- Pensacola Beach	Santa Rosa	2023-05-13 17:00:00	5	13	2023	afternoon	1		1	no2	no2	no2		calm		High	yes	2023-05-14 03:42:40		2023-05-14 03:42:40					-87.0797	30.3476
2626	64ca767c-55d9-4e6d-83a7-9774662a41a8	Estuary on the Indian River	Brevard	2023-05-14 16:00:00	5	14	2023	morning	1		1	no2	no2	no2		calm		Solitary small crab feeding along the bottom in shallow water	no	2023-05-14 14:18:42		2023-05-14 14:18:42					-80.7091	28.3592
2627	8fadc649-b61a-475e-8235-b957c32c81ce	Northside of The Quarry Apartments,	Monroe	2023-05-16 16:00:00	5	16	2023	evening	5	3	2	yes2	no2	no2		calm		Shallows, close to mangroves. They looked healthy and happy	yes	2023-05-17 00:53:16		2023-05-17 00:53:16					-81.6727	24.6052
2628	a3980e2d-4a01-4527-8d25-ad167346b6ca	Skyway south rest stop. East side of rest stop	Manatee	2023-05-17 16:00:00	5	17	2023	evening	30				yes2	no2		windy	From the north west	No adult craps but many babies.	yes	2023-05-18 13:12:00		2023-05-18 13:12:00					-82.6125	27.5855
2629	e35a18e6-c0f1-4e23-8aac-2ce4bdb5864f	Beach that follows 30, near between Carrabelle and Lanark Village	Franklin	2023-05-19 16:00:00	5	19	2023	morning	2	1	1	donno	yes2	yes2		calm		Crabs were spotted laying on the beach near eachother right before high tide	no	2023-05-19 15:41:39		2023-05-19 15:41:39					-84.6136	29.8681
2630	43540a5f-ab58-47f9-882a-513aeab41959	All along the railing	Pinellas	2023-05-19 16:00:00	5	19	2023	evening	20			yes2	no2	donno		windy	From theNE	Water level is high, it rained a while ago	no	2023-05-19 21:15:58		2023-05-19 21:15:58					-82.6908	28.0249
2631	9622221c-2340-4e20-8ce4-ec7748b44a70	Phillips park, Safety Harbor, at the bottom of the Indian mound at the beginning of the waterfront trail.	Pinellas	2023-05-20 16:00:00	5	20	2023	afternoon	9	1	8	yes2	no2	no2		calm			yes	2023-05-20 18:23:00		2023-05-20 18:23:00					-82.676	28.0062
2632	24314803-d9de-446c-80b4-11daf7b57a7d	Bayview park	Pinellas	2023-05-20 16:00:00	5	20	2023	afternoon	10			yes2	donno	no2		calm		There were several groups I just got pictures of one group.	yes	2023-05-20 23:02:05		2023-05-20 23:02:05					-82.7092	27.9583
2633	4f0d7dd2-6cd3-4b6d-8df6-b45bfc2f6a93	Beach at boca Ciega bay	Pinellas	2023-05-21 16:00:00	5	21	2023	morning	2	1	1	yes2	no2	no2		calm			yes	2023-05-21 16:00:46		2023-05-21 16:00:46					-82.6929	27.7344
2634	def22b04-8c1f-4d3d-88d8-44941f5cd717	Bald Point State Park; hundreds along shoreline	Franklin	2023-05-21 16:00:00	5	21	2023	afternoon	200			yes2	no2	donno		windy	NW	Saw one tagged individual, but can't recall ID number	yes	2023-05-21 20:24:37		2023-05-21 20:24:37					-84.3402	29.9484
2635	96d9eebb-45d6-4dfa-8ab5-0220394d6835	Merritt Island	Brevard	2023-05-21 16:00:00	5	21	2023	evening	1		1	no2	no2	no2		calm		Hanging around bunched up gracilera, calerpa, acanthrophora	no	2023-05-21 22:47:16		2023-05-21 22:47:16					-80.7122	28.3696
2636	bea82c59-8b04-4a4e-8f15-d155ac57b170	Bayside, offshore of approx. Mile Marker 94.3, Tavernier, FL,	Monroe	2023-04-22 16:00:00	4	22	2023	evening	2	1	1	yes2	no2	no2		calm		Mating pair	yes	2023-05-22 04:12:46		2023-05-22 04:12:46					-80.5016	25.0403
2637	aa7014e9-2e49-4877-84b6-3e01bd59022f	Vaca Cut straight out from Little Venice, just passed marker 7	Monroe	2023-05-20 16:00:00	5	20	2023	afternoon	2	1	1	yes2	no2	no2		calm		They were happy and left undisturbed.	yes	2023-05-24 00:23:33		2023-05-24 00:23:33					-81.0334	24.7218
2638	e8271e04-39ab-4407-8e95-f72217c4bd88	Belleair Beach	Pinellas	2023-05-24 16:00:00	5	24	2023	morning	1	1	0	no2	no2	yes2		calm			no	2023-05-24 11:02:44		2023-05-24 11:02:44					-82.8435	27.927
2639	ca93868d-4438-4909-8bf2-b82ad3af6c18	Off the dock in about 4-6ft water. Rocky ledge.	Monroe	2023-05-22 16:00:00	5	22	2023	afternoon	2	1	1	yes2	no2	no2		calm		High tide. Area is all rocky seawall. Very calm day and water clear. Haven't seen them around here in a very long time.	yes	2023-05-24 13:27:14		2023-05-24 13:27:14					-80.9566	24.7675
2640	187accba-1af7-43af-8b58-61d3121f71c7	st. Petersburg, Shell Key, Fort De Soto	Pinellas	2023-05-23 16:00:00	5	23	2023	afternoon	4	2	2	yes2	no2	no2		calm		sandy shoreline, incoming tide, 2 pairs mating. not a lot of people on the beach	yes	2023-05-25 03:03:12		2023-05-25 03:03:12					-82.7394	27.6504
2641	6932c8bc-f938-40e5-888b-7966b110d786	Islamorada, washed up in front of 161 sunset drive	Monroe	2023-05-25 16:00:00	5	25	2023	morning	1			no2	no2	yes2		windy	North east		yes	2023-05-25 11:30:38		2023-05-25 11:30:38					-80.7323	24.8523
2642	b8c6fd5d-ff19-4254-817e-4c2da473e414	Ponce de leon park punta gorda. Down a small trail.found 3 different set of horseshoe crabs mating along this shore.	Charlotte	2023-05-25 16:00:00	5	25	2023	evening	6	3	3	yes2	donno	yes2		calm		Saw a couple dead horseshoe crabs. Maybe about 3, 2 were small ones	yes	2023-05-26 15:32:52		2023-05-26 15:32:52					-85	29
2643	3adab986-3f66-4302-857b-6421cdd29bcf	Philippe Park along Safety Harbor. Caught in the wake off the northern shoreline.	Pinellas	2023-05-27 16:00:00	5	27	2023	morning	1	1	0	no2	no2	yes2		calm		I know one dead specimen is not what you are looking for but I hope it helps somewhat in the larger data sample.	no	2023-05-27 19:51:19		2023-05-27 19:51:19					-82.6775	28.0094
2644	6073559d-51de-47d4-806d-f253b97309bd	Along the shore near the sea wall	Monroe	2023-05-27 16:00:00	5	27	2023	afternoon	1			no2	no2	no2		calm		Algae on the shell	yes	2023-05-31 09:46:46		2023-05-31 09:46:46					-80.4633	25.0767
2645	a9127d32-921a-43ff-8866-c57336defe1b	Near Dog Key Estero Bay Aquatic Preserve near	Lee	2023-06-02 16:00:00	6	2	2023	morning	1		1			no2		calm			yes	2023-06-02 15:53:31		2023-06-02 15:53:31					-85	29
2646	5c87fb43-f173-4c27-8f8a-f3b73ff12a61	St marks refuge	Wakulla	2023-06-02 16:00:00	6	2	2023	afternoon	2	1	1	yes2	no2	no2		windy	NE		no	2023-06-02 16:14:06		2023-06-02 16:14:06					-84.146	30.0792
2647	e0abe9c2-5081-4bb4-855c-977c05271cf0	Atlantic ocean side Gieger key	Monroe	2023-06-02 16:00:00	6	2	2023	morning	2	2	0	no2	no2	no2		calm			yes	2023-06-02 21:49:35		2023-06-02 21:49:35					-81641402	90
2648	3e28f784-64d9-4e12-8f53-c25a7a0d3c2f	RE Olds Park Oldsmar	Pinellas	2023-06-03 16:00:00	6	3	2023	afternoon	2			yes2	no2	no2		calm			no	2023-06-03 18:17:53		2023-06-03 18:17:53					-85	29
2649	ae229a47-e392-4809-8dbf-4745bedb4e41	Key Largo, mm100 bayside	Monroe	2023-06-03 16:00:00	6	3	2023	evening	2	1	1	yes2	no2	no2		calm			yes	2023-06-03 21:45:25		2023-06-03 21:45:25					-85	29
2650	ff650d7b-8e87-4715-85a6-9e48f1e0c255	McKissack Beach/Old Carrabelle Beach	Franklin	2023-06-04 16:00:00	6	4	2023	afternoon	2	1	1	yes2	no2	no2		calm		High tide falling	no	2023-06-04 19:39:44		2023-06-04 19:39:44					-84.6807	29.8309
2651	1ca79ace-17f0-4fd9-8408-2804dc8857bf	Bunche Beach Preserve, Fort Myers, FL	Lee	2023-06-04 16:00:00	6	4	2023	morning	5	2	3	yes2	no2	no2		calm		High tide, full moon	no	2023-06-04 20:46:07		2023-06-04 20:46:07					-81.9673	26.4759
2652	8abae16e-6274-4b9c-8de6-84cd287d46aa	Boca Chica	Monroe	2023-06-03 16:00:00	6	3	2023	evening	8	6	2	yes2	no2	no2		calm			yes	2023-06-05 00:54:13		2023-06-05 00:54:13					-81.6895	24.5589
2653	ae497527-457a-4b2d-8314-9f97d7199105	Boca Chica	Monroe	2023-06-04 16:00:00	6	4	2023	afternoon	1	1	0	no2	no2	no2		windy	NNW		yes	2023-06-05 00:57:53		2023-06-05 00:57:53					-81.6701	24.5678
2654	8def72f5-68ed-4581-8f0a-902ab6915e9f	Big Bayou	Pinellas	2023-06-04 16:00:00	6	4	2023	afternoon	2	1	1	yes2	no2	no2		calm			yes	2023-06-05 01:27:51		2023-06-05 01:27:51					-82.6326	27.7451
2655	1b2e2a24-8f55-4304-8184-c0cb2a011f53	Santa Rosa Island, south side of sound on Eglin AFB shoreline.	Okaloosa	2023-05-10 17:00:00	5	10	2023	morning	1	1		no2	no2	yes2		calm		Dead crab laying in vegetation on shoreline.	yes	2023-06-05 14:36:40		2023-06-05 14:36:40					-86.7295	30.4016
2656	97e07d83-d2b3-4c0f-8eaa-4e4ab5038e9b	Philippe park	Pinellas	2023-06-05 16:00:00	6	5	2023	afternoon	3	3	1	yes2	yes2	no2		calm		By mangroves north sea wall close to playground (playground behind me)	yes	2023-06-05 20:12:07		2023-06-05 20:12:07					-82.6795	28.0018
2657	2108e557-b287-436b-84e6-a937f4baab1b	Gap Point site 2, St. George Island	Franklin	2023-06-03 16:00:00	6	3	2023	afternoon	2	1	2	yes2	yes2	no2		calm		It was a full moon during that night. There were many tiny horseshoe crabs around the same coordinates that were visible at low tide. Video was taken of the adults and the babies.	yes	2023-06-06 03:56:33		2023-06-06 03:56:33					-84.7756	29.7114
2658	92931fb1-e03b-44e0-82a3-85336225e4e6	Stirrup key	Monroe	2023-06-06 16:00:00	6	6	2023	afternoon	2	1	1			no2		calm		Mating	yes	2023-06-06 18:49:59		2023-06-06 18:49:59					-81.0417	24.7442
2659	d1d3e4de-0af2-400e-8c1b-50daca94a484	Along shoreline east of Mashes Sands County Park	Wakulla	2023-06-06 16:00:00	6	6	2023	afternoon	9	3	6	yes2	yes2	yes2		calm		We saw 3 mating pairs, 3 single males, a tiny dead baby and 1 dead male	yes	2023-06-07 00:47:10		2023-06-07 00:47:10					-84.3413	29.9767
2660	ca728bd4-86e1-472e-81c0-5a386aaf81f2	Fort Clinch Beach, west inlet. Go to the west inlet and go left once you hit the beach and walk down about 50 yards.	Nassau	2023-06-07 16:00:00	6	7	2023	afternoon	2	1	1	yes2	no2	no2		calm		The female horseshoe crab was digging into the sand on the shoreline	yes	2023-06-07 18:48:29		2023-06-07 18:48:29					-81.4302	30.6829
2661	b0978e3f-49dd-47f9-8aa5-9fc683f0f2e4	Little rocky and sandy beach part of a gated community called “Nirvana”, there are some pillar from an old dock and I’ve spotted brown stingrays, barracudas, various fishes. I’m on the process of getting a kayak or paddle for better explorations	Miami-Dade	2023-04-22 16:00:00	4	22	2023	nigh	2	1	1	yes2	no2	no2		calm		High tides bring the most pleasure of my sights,	yes	2023-06-09 13:14:31		2023-06-09 13:14:31					-80.1804	25.8347
2662	b1012497-d962-4c52-8baa-5ed28e0f9b45	Chesapeake resort islamorada	Monroe	2023-06-09 17:00:00	6	9	2023	afternoon	2	1	1	yes2	no2	no2		windy	Southeast	Water edge almost out if water	yes	2023-06-09 18:22:00		2023-06-09 18:22:00					-80.5679	24.9603
2663	0039baea-3fca-47c9-8f01-002112adda04	shallow sea grass	Monroe	2023-05-10 16:00:00	5	10	2023	afternoon	4			yes2	no2	yes2		calm			yes	2023-06-11 03:33:29		2023-06-11 03:33:29					-81.3566	24.7026
2664	d7f21ed2-04f0-45ce-8eb7-093aa20b6107	All around the Sandy edge on the south west end of boot key,	Monroe	2023-06-04 16:00:00	6	4	2023	afternoon	30	20	10	yes2	yes2	no2		calm		The date we first notice them is uncertain as we didn’t know about this watch. But we see them regularly around the sandy edge of Boot Key. Lots of them. Males, females, juveniles. They bury themselves in the sand too.	yes	2023-06-12 06:13:23		2023-06-12 06:13:23					-81.1131	24.6911
2665	1a3eaad3-5847-477d-8549-7c6e26f90817	Emerson Point	Manatee	2023-06-09 16:00:00	6	9	2023	evening	2	1	1	yes2	no2	no2		calm		High tide	yes	2023-06-12 19:21:52		2023-06-12 19:21:52					-85	29
2666	990b8879-45f8-462f-88a7-bd48d7c4223d	Behind my house in the mangroves on Long Branch Creek (feeds from Tampa Bay).	Pinellas	2023-05-21 16:00:00	5	21	2023	evening	2	1	1	yes2	no2	donno		calm		Date is estimate. Have seen them multiple times over the past couple of months. There are also multiple shells in the mangroves, but I haven't gotten a good enough look to know if they're dead crabs or molted shells.	no	2023-06-15 13:51:03		2023-06-15 13:51:03					-82.7106	27.9269
2667	2685c9f2-6df7-473a-8731-d498a6857b98	Beach at USF St Pete	Pinellas	2023-06-15 16:00:00	6	15	2023	afternoon	4	2	2	yes2	no2	no2		windy	South to North		no	2023-06-15 16:18:53		2023-06-15 16:18:53					-82.6353	27.7621
2668	5b1831ce-e0a3-4d5a-8d54-e81f9a46a872	Sawyer Key, Florida	Monroe	2023-06-16 16:00:00	6	16	2023	afternoon	3	1	2	yes2	no2	no2		windy	from the northwest	One female was alone; the other female and male were mating. Tide was going out. They were all cruising on the sandy bottom in about two feet of water.	yes	2023-06-17 12:36:26		2023-06-17 12:36:26					-81.5688	24.7587
2669	bb2332f3-93e6-43e1-8c32-9cc9f3947c58	no name key	Monroe	2023-06-16 16:00:00	6	16	2023	evening	1	1	0	no2	no2	no2		calm			yes	2023-06-17 14:34:20		2023-06-17 14:34:20					-81.3421	24.698
2670	78d2af25-009c-4f56-8f54-0afa4a473ed9	Phipps Preserve Alligator Pt	Franklin	2023-06-17 16:00:00	6	17	2023	afternoon	2	1	1	yes2	no2	no2		windy	NE	Open beach habitat on bay side	yes	2023-06-17 16:24:49		2023-06-17 16:24:49					-84.9238	29.0872
2671	0236d4fc-b537-4962-8359-c848ea64ed98	North lawn of the Castillo	St. Johns	2023-06-17 16:00:00	6	17	2023	evening	1	0	1	no2	no2	no2		calm		High tide	yes	2023-06-18 00:18:07		2023-06-18 00:18:07					-81.3112	29.8989
2672	4708cf86-f95d-45fa-8eea-1efb50e05b33	Shell key - Bunces pass side	Pinellas	2023-06-18 16:00:00	6	18	2023	afternoon	4	2	2	yes2	no2	no2		windy	East off the gulf	Gps is inaccurate but crabs were in Bunces’s pass just off shell key coast	yes	2023-06-18 16:40:37		2023-06-18 16:40:37					-85	29
